# Supplementary material for: 5,8-Dibromo-15-nitro-2,11-dithia­[3.3]paracyclo­phane
Source: Acta Crystallogr Sect E Struct Rep Online. 2011 Nov 19;67(Pt 12):o3368. doi: 10.1107/S1600536811048434 (PMC3239012; doi:10.1107/S1600536811048434)
Supplement: Supplementary file 1 [file e-67-o3368-sup1.cif]

##############################################################################
#                                                                            #
# This CIF contains the data in a paper accepted for publication in          #
# Acta Crystallographica Section E. It conforms to the requirements of       #
# Notes for Authors for Acta Crystallographica Section E, and has been       #
# peer reviewed under the auspices of the IUCr Commission on Journals.       #
#                                                                            #
# Full details of the Crystallographic Information File format               #
# are given in the paper "The Crystallographic Information File (CIF):       #
# a New Standard Archive File for Crystallography" by S. R. Hall, F. H.      #
# Allen and I. D. Brown [Acta Cryst. (1991), A47, 655-685].                  #
#                                                                            #
# The current version of the core CIF dictionary is obtainable from          #
# ftp://ftp.iucr.org/pub/cif_core.dic.                                       #
#                                                                            #
# Software is freely available for graphical display of the structure(s)     #
# in this CIF. For information consult the CIF software page                 #
# http://www.iucr.org/resources/cif/software.                                #
#                                                                            #
# This file may be used for bona fide research purposes within the           #
# scientific community so long as proper attribution is given to the journal # 
# article from which it was obtained.                                        #
#                                                                            #
##############################################################################
data_global
_audit_creation_method     SHELXL-97
_journal_date_recd_electronic     2011-10-11
_journal_date_accepted     2011-11-15
_journal_name_full     'Acta Crystallographica, Section E'
_journal_year     2011
_journal_volume     67
_journal_issue     12
_journal_page_first     o3368
_journal_page_last     o3368
_journal_paper_category     QO
_journal_coeditor_code     JJ2107
_publ_contact_author_name     'Fang Hu'
_publ_contact_author_address
;
Key Laboratory of Pesticide and Chemical Biology of Ministry of Education
College of Chemistry
Central China Normal University
Wuhan 430079
People's Republic of China
;
_publ_contact_author_email     hufang5888@163.com
_publ_contact_author_fax     '86 27 67867725'
_publ_contact_author_phone     '86 27 67867725'
_publ_section_title
;
5,8-Dibromo-15-nitro-2,11-dithia[3.3]paracyclophane
;
loop_
    _publ_author_name
    _publ_author_footnote
    _publ_author_address
    'Hu, Fang' .
;
Key Laboratory of Pesticide and Chemical Biology of the Ministry of Education
College of Chemistry
Central China Normal University
Wuhan 430079
People's Republic of China
;
    'Chen, Zhi-Ming' .
;
Key Laboratory of Pesticide and Chemical Biology of the Ministry of Education
College of Chemistry
Central China Normal University
Wuhan 430079
People's Republic of China
;
data_I
_chemical_name_systematic
;
13,15-dibromo-6-nitro-3,10-dithiatricyclo[10.2.2.2^5,8^]octadeca-
1(14),5,7,12,15,17-hexaene
;
_chemical_name_common
;
5,8-dibromo-15-nitro-2,11-dithia[3.3]paracyclophane
;
_chemical_formula_moiety     'C16 H13 Br2 N O2 S2'
_chemical_formula_sum     'C16 H13 Br2 N O2 S2'
_chemical_formula_iupac     'C16 H13 Br2 N O2 S2'
_chemical_formula_weight     475.21
_chemical_melting_point     ?
_symmetry_cell_setting     monoclinic
_symmetry_space_group_name_H-M     'P 21/n'
_symmetry_space_group_name_Hall     '-P 2yn'
loop_
    _symmetry_equiv_pos_as_xyz
    'x, y, z'
    '-x+1/2, y+1/2, -z+1/2'
    '-x, -y, -z'
    'x-1/2, -y-1/2, z-1/2'
_cell_length_a     6.9200(3)
_cell_length_b     12.6556(6)
_cell_length_c     18.8743(8)
_cell_angle_alpha     90.00
_cell_angle_beta     94.939(2)
_cell_angle_gamma     90.00
_cell_volume     1646.81(13)
_cell_formula_units_Z     4
_cell_measurement_reflns_used     1981
_cell_measurement_theta_min     2.70
_cell_measurement_theta_max     23.51
_cell_measurement_temperature     298(2)
_exptl_crystal_description     block
_exptl_crystal_colour     colorless
_exptl_crystal_size_max     0.20
_exptl_crystal_size_mid     0.10
_exptl_crystal_size_min     0.10
_exptl_crystal_density_diffrn     1.917
_exptl_crystal_density_meas     1.917
_exptl_crystal_density_method     'not measured'
_exptl_crystal_F_000     936
_exptl_absorpt_coefficient_mu     5.184
_exptl_absorpt_correction_type     none
_exptl_absorpt_process_details     ?
_exptl_absorpt_correction_T_min     ?
_exptl_absorpt_correction_T_max     ?
_exptl_special_details     ?
_diffrn_ambient_temperature     298(2)
_diffrn_radiation_type     MoK\a
_diffrn_radiation_wavelength     0.71073
_diffrn_radiation_source     'fine-focus sealed tube'
_diffrn_radiation_monochromator     graphite
_diffrn_measurement_device_type     'Bruker SMART CCD area-detector'
_diffrn_measurement_method     'phi and omega scans'
_diffrn_detector_area_resol_mean     14.63
_diffrn_reflns_number     11528
_diffrn_reflns_av_R_equivalents     0.0461
_diffrn_reflns_av_sigmaI/netI     0.0611
_diffrn_reflns_theta_min     1.94
_diffrn_reflns_theta_max     28.31
_diffrn_reflns_theta_full     28.31
_diffrn_measured_fraction_theta_max     0.989
_diffrn_measured_fraction_theta_full     0.989
_diffrn_reflns_limit_h_min     -6
_diffrn_reflns_limit_h_max     8
_diffrn_reflns_limit_k_min     -16
_diffrn_reflns_limit_k_max     16
_diffrn_reflns_limit_l_min     -24
_diffrn_reflns_limit_l_max     24
_diffrn_standards_number     0
_diffrn_standards_interval_count     ?
_diffrn_standards_interval_time     ?
_diffrn_standards_decay_%     ?
_refine_special_details
;
Refinement of <i>F</i>^2^ against ALL reflections. The weighted <i>R</i>-factor
<i>wR</i> and goodness of fit <i>S</i> are based on <i>F</i>^2^, conventional
<i>R</i>-factors <i>R</i> are based on <i>F</i>, with <i>F</i> set to zero for
negative <i>F</i>^2^. The threshold expression of <i>F</i>^2^ >
\s(<i>F</i>^2^) is used only for calculating <i>R</i>-factors(gt) <i>etc</i>.
and is not relevant to the choice of reflections for refinement.
<i>R</i>-factors based on <i>F</i>^2^ are statistically about twice as large
as those based on <i>F</i>, and <i>R</i>- factors based on ALL data will be
even larger.
;
_reflns_number_total     3885
_reflns_number_gt     2405
_reflns_threshold_expression     I>2sigma(I)
_refine_ls_structure_factor_coef     Fsqd
_refine_ls_matrix_type     full
_refine_ls_R_factor_all     0.0900
_refine_ls_R_factor_gt     0.0471
_refine_ls_wR_factor_gt     0.1037
_refine_ls_wR_factor_ref     0.1190
_refine_ls_goodness_of_fit_ref     0.985
_refine_ls_restrained_S_all     0.989
_refine_ls_number_reflns     3885
_refine_ls_number_parameters     218
_refine_ls_number_restraints     10
_refine_ls_hydrogen_treatment     constr
_refine_ls_weighting_scheme     calc
_refine_ls_weighting_details
                 'calc w=1/[\s^2^(Fo^2^)+(0.0561P)^2^] where P=(Fo^2^+2Fc^2^)/3'
_atom_sites_solution_hydrogens     geom
_atom_sites_solution_primary     direct
_atom_sites_solution_secondary     difmap
_refine_ls_shift/su_max     0.001
_refine_ls_shift/su_mean     0.000
_refine_diff_density_max     0.679
_refine_diff_density_min     -0.340
_refine_ls_extinction_method     none
_refine_ls_extinction_coef     ?
loop_
    _atom_type_symbol
    _atom_type_description
    _atom_type_scat_dispersion_real
    _atom_type_scat_dispersion_imag
    _atom_type_scat_source
    'C' 'C' 0.0033 0.0016
                         'International Tables Vol C Tables 4.2.6.8 and 6.1.1.4'
    'H' 'H' 0.0000 0.0000
                         'International Tables Vol C Tables 4.2.6.8 and 6.1.1.4'
    'N' 'N' 0.0061 0.0033
                         'International Tables Vol C Tables 4.2.6.8 and 6.1.1.4'
    'O' 'O' 0.0106 0.0060
                         'International Tables Vol C Tables 4.2.6.8 and 6.1.1.4'
    'S' 'S' 0.1246 0.1234
                         'International Tables Vol C Tables 4.2.6.8 and 6.1.1.4'
    'Br' 'Br' -0.2901 2.4595
                         'International Tables Vol C Tables 4.2.6.8 and 6.1.1.4'
_computing_data_collection     'SMART (Bruker, 2001)'
_computing_cell_refinement     'SAINT-Plus (Bruker, 2001)'
_computing_data_reduction     'SAINT-Plus (Bruker, 2001)'
_computing_structure_solution     'SHELXS97 (Sheldrick, 2008)'
_computing_structure_refinement     'SHELXS97 (Sheldrick, 2008)'
_computing_molecular_graphics     'PLATON (Spek, 2009)'
_computing_publication_material     'PLATON (Spek, 2009)'
loop_
    _atom_site_type_symbol
    _atom_site_label
    _atom_site_fract_x
    _atom_site_fract_y
    _atom_site_fract_z
    _atom_site_U_iso_or_equiv
    _atom_site_adp_type
    _atom_site_calc_flag
    _atom_site_refinement_flags
    _atom_site_occupancy
    _atom_site_symmetry_multiplicity
    _atom_site_disorder_assembly
    _atom_site_disorder_group
    Br Br1 0.13008(8) 0.55071(3) 0.35467(3) 0.05578(18) Uani d . 1 1 . .
    Br Br2 0.15356(8) 0.04434(3) 0.41644(3) 0.06213(19) Uani d . 1 1 . .
    S S1 0.44323(16) 0.30062(8) 0.21060(5) 0.0411(3) Uani d . 1 1 . .
    S S2 0.34926(19) 0.28334(11) 0.59074(6) 0.0500(3) Uani d PD 0.91 1 A 1
    S S2' 0.3416(13) 0.1428(9) 0.5658(8) 0.070(4) Uani d PDU 0.09 1 A 2
    O O1 0.6200(6) 0.0274(3) 0.3297(2) 0.0847(12) Uani d . 1 1 . .
    O O2 0.7893(5) 0.1268(3) 0.26556(17) 0.0686(10) Uani d . 1 1 . .
    N N1 0.6927(6) 0.1124(3) 0.3165(2) 0.0526(10) Uani d . 1 1 . .
    C C1 0.1908(6) 0.2278(3) 0.3351(2) 0.0373(10) Uani d . 1 1 . .
    H H1 0.2078 0.1787 0.2996 0.045 Uiso calc R 1 1 . .
    C C2 0.1618(5) 0.1933(3) 0.4029(2) 0.0359(9) Uani d . 1 1 . .
    C C3 0.1406(6) 0.2625(3) 0.4590(2) 0.0383(10) Uani d . 1 1 A .
    C C4 0.1303(6) 0.3690(3) 0.4410(2) 0.0382(10) Uani d . 1 1 . .
    H H4 0.1068 0.4182 0.4758 0.046 Uiso calc R 1 1 . .
    C C5 0.1538(5) 0.4037(3) 0.3736(2) 0.0329(9) Uani d . 1 1 . .
    C C6 0.1946(6) 0.3345(3) 0.3197(2) 0.0351(9) Uani d . 1 1 . .
    C C7 0.2498(6) 0.3724(3) 0.2476(2) 0.0461(11) Uani d . 1 1 . .
    H H7A 0.2874 0.4461 0.2519 0.055 Uiso calc R 1 1 . .
    H H7B 0.1355 0.3687 0.2141 0.055 Uiso calc R 1 1 . .
    C C8 0.6582(6) 0.3413(4) 0.2651(2) 0.0490(11) Uani d . 1 1 . .
    H H8A 0.7714 0.3131 0.2447 0.059 Uiso calc R 1 1 . .
    H H8B 0.6671 0.4178 0.2640 0.059 Uiso calc R 1 1 . .
    C C9 0.6617(6) 0.3057(3) 0.3415(2) 0.0388(10) Uani d . 1 1 . .
    C C10 0.6674(6) 0.2011(3) 0.3653(2) 0.0399(10) Uani d . 1 1 . .
    C C11 0.6354(6) 0.1726(3) 0.4341(2) 0.0414(10) Uani d . 1 1 . .
    H H11 0.6364 0.1017 0.4470 0.050 Uiso calc R 1 1 . .
    C C12 0.6017(5) 0.2495(4) 0.4840(2) 0.0405(10) Uani d . 1 1 A .
    C C13 0.6116(6) 0.3537(3) 0.4629(2) 0.0414(10) Uani d . 1 1 . .
    H H13 0.5988 0.4067 0.4963 0.050 Uiso calc R 1 1 . .
    C C14 0.6398(5) 0.3814(3) 0.3939(2) 0.0406(10) Uani d . 1 1 . .
    H H14 0.6443 0.4527 0.3820 0.049 Uiso calc R 1 1 . .
    C C15 0.5534(6) 0.2184(4) 0.5567(2) 0.0565(13) Uani d D 1 1 . .
    H H15A 0.6666 0.2314 0.5895 0.068 Uiso calc PR 0.93 1 A 1
    H H15B 0.5293 0.1429 0.5567 0.068 Uiso calc PR 0.93 1 A 1
    H H15C 0.5438 0.2820 0.5849 0.068 Uiso d PR 0.07 1 A 2
    H H15D 0.6630 0.1785 0.5782 0.068 Uiso d PR 0.07 1 A 2
    C C16 0.1441(6) 0.2292(4) 0.5353(2) 0.0507(12) Uani d D 1 1 . .
    H H16A 0.1491 0.1527 0.5378 0.061 Uiso calc PR 0.93 1 A 1
    H H16B 0.0247 0.2518 0.5541 0.061 Uiso calc PR 0.93 1 A 1
    H H16C 0.0229 0.1934 0.5417 0.061 Uiso d PR 0.07 1 A 2
    H H16D 0.1498 0.2914 0.5655 0.061 Uiso d PR 0.07 1 A 2
loop_
    _atom_site_aniso_label
    _atom_site_aniso_U_11
    _atom_site_aniso_U_22
    _atom_site_aniso_U_33
    _atom_site_aniso_U_12
    _atom_site_aniso_U_13
    _atom_site_aniso_U_23
    Br1 0.0760(4) 0.0390(2) 0.0522(3) 0.0092(2) 0.0046(3) -0.0008(2)
    Br2 0.0733(4) 0.0420(3) 0.0746(4) 0.0017(2) 0.0269(3) 0.0120(2)
    S1 0.0484(7) 0.0486(6) 0.0270(6) 0.0011(5) 0.0074(5) -0.0040(5)
    S2 0.0590(9) 0.0652(8) 0.0267(6) 0.0065(6) 0.0086(6) -0.0006(6)
    S2' 0.084(8) 0.076(7) 0.052(7) 0.002(7) 0.014(6) 0.020(6)
    O1 0.103(3) 0.061(2) 0.095(3) -0.026(2) 0.033(2) -0.029(2)
    O2 0.071(3) 0.082(3) 0.056(2) 0.0060(19) 0.0234(19) -0.0144(18)
    N1 0.048(3) 0.060(3) 0.051(3) -0.001(2) 0.006(2) -0.013(2)
    C1 0.036(2) 0.040(2) 0.036(2) 0.0027(18) 0.0072(18) -0.0042(18)
    C2 0.031(2) 0.039(2) 0.040(2) 0.0043(17) 0.0125(18) 0.0083(19)
    C3 0.028(2) 0.054(2) 0.034(2) 0.0013(19) 0.0103(18) 0.0036(19)
    C4 0.035(2) 0.048(2) 0.032(2) 0.0038(19) 0.0054(18) -0.0049(19)
    C5 0.028(2) 0.037(2) 0.035(2) 0.0006(17) 0.0042(17) 0.0004(17)
    C6 0.030(2) 0.043(2) 0.032(2) 0.0032(17) 0.0005(17) -0.0022(17)
    C7 0.054(3) 0.051(3) 0.034(2) 0.009(2) 0.007(2) 0.007(2)
    C8 0.047(3) 0.057(3) 0.045(3) -0.015(2) 0.012(2) 0.000(2)
    C9 0.023(2) 0.060(3) 0.033(2) -0.0078(19) 0.0046(17) -0.001(2)
    C10 0.031(2) 0.047(2) 0.041(3) 0.0025(19) -0.0004(19) -0.004(2)
    C11 0.029(2) 0.052(3) 0.043(3) 0.0052(19) 0.0017(19) 0.007(2)
    C12 0.020(2) 0.061(3) 0.039(2) 0.0014(19) -0.0037(18) 0.002(2)
    C13 0.033(3) 0.055(2) 0.036(2) 0.004(2) 0.0006(19) -0.010(2)
    C14 0.029(2) 0.048(2) 0.044(3) -0.0035(19) -0.0013(19) -0.001(2)
    C15 0.054(3) 0.082(3) 0.032(2) 0.008(3) -0.004(2) 0.011(2)
    C16 0.040(3) 0.070(3) 0.044(3) 0.000(2) 0.011(2) 0.013(2)
_geom_special_details
;
All e.s.d.'s (except the e.s.d. in the dihedral angle between two l.s. planes)
are estimated using the full covariance matrix. The cell e.s.d.'s are taken
into account individually in the estimation of e.s.d.'s in distances, angles
and torsion angles; correlations between e.s.d.'s in cell parameters are only
used when they are defined by crystal symmetry. An approximate (isotropic)
treatment of cell e.s.d.'s is used for estimating e.s.d.'s involving l.s.
planes.
;
loop_
    _geom_bond_atom_site_label_1
    _geom_bond_atom_site_label_2
    _geom_bond_site_symmetry_2
    _geom_bond_distance
    _geom_bond_publ_flag
    Br1 C5 . 1.899(4) ?
    Br2 C2 . 1.904(4) ?
    S1 C7 . 1.807(4) ?
    S1 C8 . 1.809(4) ?
    S2 C15 . 1.800(4) ?
    S2 C16 . 1.823(4) ?
    S2 H15C . 1.3601 ?
    S2 H16D . 1.4245 ?
    S2' C15 . 1.771(9) ?
    S2' C16 . 1.806(9) ?
    O1 N1 . 1.222(5) ?
    O2 N1 . 1.231(5) ?
    N1 C10 . 1.472(5) ?
    C1 C6 . 1.382(5) ?
    C1 C2 . 1.383(5) ?
    C1 H1 . 0.9300 ?
    C2 C3 . 1.392(5) ?
    C3 C4 . 1.390(6) ?
    C3 C16 . 1.499(5) ?
    C4 C5 . 1.369(5) ?
    C4 H4 . 0.9300 ?
    C5 C6 . 1.389(5) ?
    C6 C7 . 1.523(6) ?
    C7 H7A . 0.9700 ?
    C7 H7B . 0.9700 ?
    C8 C9 . 1.509(5) ?
    C8 H8A . 0.9700 ?
    C8 H8B . 0.9700 ?
    C9 C14 . 1.396(6) ?
    C9 C10 . 1.398(5) ?
    C10 C11 . 1.384(6) ?
    C11 C12 . 1.386(6) ?
    C11 H11 . 0.9300 ?
    C12 C13 . 1.381(6) ?
    C12 C15 . 1.493(6) ?
    C13 C14 . 1.378(5) ?
    C13 H13 . 0.9300 ?
    C14 H14 . 0.9300 ?
    C15 H15A . 0.9700 ?
    C15 H15B . 0.9700 ?
    C15 H15C . 0.9700 ?
    C15 H15D . 0.9700 ?
    C16 H16A . 0.9700 ?
    C16 H16B . 0.9700 ?
    C16 H16C . 0.9700 ?
    C16 H16D . 0.9700 ?
loop_
    _geom_angle_atom_site_label_1
    _geom_angle_atom_site_label_2
    _geom_angle_atom_site_label_3
    _geom_angle_site_symmetry_1
    _geom_angle_site_symmetry_3
    _geom_angle
    _geom_angle_publ_flag
    C7 S1 C8 . . 103.8(2) ?
    C15 S2 C16 . . 102.7(2) ?
    C16 S2 H15C . . 132.5 ?
    C15 S2 H16D . . 132.9 ?
    H15C S2 H16D . . 155.6 ?
    C15 S2' C16 . . 104.6(5) ?
    O1 N1 O2 . . 123.4(4) ?
    O1 N1 C10 . . 118.0(4) ?
    O2 N1 C10 . . 118.6(4) ?
    C6 C1 C2 . . 120.7(4) ?
    C6 C1 H1 . . 119.6 ?
    C2 C1 H1 . . 119.6 ?
    C1 C2 C3 . . 122.5(4) ?
    C1 C2 Br2 . . 116.4(3) ?
    C3 C2 Br2 . . 121.0(3) ?
    C4 C3 C2 . . 115.5(4) ?
    C4 C3 C16 . . 120.3(4) ?
    C2 C3 C16 . . 124.0(4) ?
    C5 C4 C3 . . 122.1(4) ?
    C5 C4 H4 . . 119.0 ?
    C3 C4 H4 . . 119.0 ?
    C4 C5 C6 . . 121.7(4) ?
    C4 C5 Br1 . . 118.3(3) ?
    C6 C5 Br1 . . 120.0(3) ?
    C1 C6 C5 . . 116.9(4) ?
    C1 C6 C7 . . 120.5(4) ?
    C5 C6 C7 . . 122.6(4) ?
    C6 C7 S1 . . 116.0(3) ?
    C6 C7 H7A . . 108.3 ?
    S1 C7 H7A . . 108.3 ?
    C6 C7 H7B . . 108.3 ?
    S1 C7 H7B . . 108.3 ?
    H7A C7 H7B . . 107.4 ?
    C9 C8 S1 . . 113.8(3) ?
    C9 C8 H8A . . 108.8 ?
    S1 C8 H8A . . 108.8 ?
    C9 C8 H8B . . 108.8 ?
    S1 C8 H8B . . 108.8 ?
    H8A C8 H8B . . 107.7 ?
    C14 C9 C10 . . 115.1(4) ?
    C14 C9 C8 . . 118.6(4) ?
    C10 C9 C8 . . 126.0(4) ?
    C11 C10 C9 . . 123.1(4) ?
    C11 C10 N1 . . 115.3(4) ?
    C9 C10 N1 . . 121.5(4) ?
    C10 C11 C12 . . 120.3(4) ?
    C10 C11 H11 . . 119.9 ?
    C12 C11 H11 . . 119.9 ?
    C13 C12 C11 . . 117.3(4) ?
    C13 C12 C15 . . 122.5(4) ?
    C11 C12 C15 . . 120.2(4) ?
    C14 C13 C12 . . 122.0(4) ?
    C14 C13 H13 . . 119.0 ?
    C12 C13 H13 . . 119.0 ?
    C13 C14 C9 . . 121.8(4) ?
    C13 C14 H14 . . 119.1 ?
    C9 C14 H14 . . 119.1 ?
    C12 C15 S2' . . 119.0(6) ?
    C12 C15 S2 . . 116.9(3) ?
    S2' C15 S2 . . 62.0(5) ?
    C12 C15 H15A . . 108.1 ?
    S2' C15 H15A . . 131.2 ?
    S2 C15 H15A . . 108.1 ?
    C12 C15 H15B . . 108.1 ?
    S2' C15 H15B . . 47.5 ?
    S2 C15 H15B . . 108.1 ?
    H15A C15 H15B . . 107.3 ?
    C12 C15 H15C . . 108.5 ?
    S2' C15 H15C . . 107.4 ?
    S2 C15 H15C . . 48.1 ?
    H15A C15 H15C . . 66.4 ?
    H15B C15 H15C . . 143.0 ?
    C12 C15 H15D . . 107.0 ?
    S2' C15 H15D . . 107.6 ?
    S2 C15 H15D . . 134.3 ?
    H15B C15 H15D . . 67.4 ?
    H15C C15 H15D . . 107.0 ?
    C3 C16 S2' . . 115.2(6) ?
    C3 C16 S2 . . 113.1(3) ?
    S2' C16 S2 . . 60.9(4) ?
    C3 C16 H16A . . 109.0 ?
    S2' C16 H16A . . 50.0 ?
    S2 C16 H16A . . 109.0 ?
    C3 C16 H16B . . 109.0 ?
    S2' C16 H16B . . 135.0 ?
    S2 C16 H16B . . 109.0 ?
    H16A C16 H16B . . 107.8 ?
    C3 C16 H16C . . 108.0 ?
    S2' C16 H16C . . 108.4 ?
    S2 C16 H16C . . 138.0 ?
    H16A C16 H16C . . 63.6 ?
    H16B C16 H16C . . 47.1 ?
    C3 C16 H16D . . 109.4 ?
    S2' C16 H16D . . 108.2 ?
    S2 C16 H16D . . 50.8 ?
    H16A C16 H16D . . 141.5 ?
    H16B C16 H16D . . 62.6 ?
    H16C C16 H16D . . 107.4 ?
loop_
    _geom_torsion_atom_site_label_1
    _geom_torsion_atom_site_label_2
    _geom_torsion_atom_site_label_3
    _geom_torsion_atom_site_label_4
    _geom_torsion_site_symmetry_1
    _geom_torsion_site_symmetry_2
    _geom_torsion_site_symmetry_3
    _geom_torsion_site_symmetry_4
    _geom_torsion
    _geom_torsion_publ_flag
    C6 C1 C2 C3 . . . . -1.8(6) ?
    C6 C1 C2 Br2 . . . . 178.6(3) ?
    C1 C2 C3 C4 . . . . 6.4(6) ?
    Br2 C2 C3 C4 . . . . -174.0(3) ?
    C1 C2 C3 C16 . . . . -168.8(4) ?
    Br2 C2 C3 C16 . . . . 10.8(6) ?
    C2 C3 C4 C5 . . . . -4.6(6) ?
    C16 C3 C4 C5 . . . . 170.8(4) ?
    C3 C4 C5 C6 . . . . -1.8(6) ?
    C3 C4 C5 Br1 . . . . 178.4(3) ?
    C2 C1 C6 C5 . . . . -4.7(6) ?
    C2 C1 C6 C7 . . . . 172.8(4) ?
    C4 C5 C6 C1 . . . . 6.5(6) ?
    Br1 C5 C6 C1 . . . . -173.7(3) ?
    C4 C5 C6 C7 . . . . -171.0(4) ?
    Br1 C5 C6 C7 . . . . 8.8(5) ?
    C1 C6 C7 S1 . . . . -38.9(5) ?
    C5 C6 C7 S1 . . . . 138.6(3) ?
    C8 S1 C7 C6 . . . . -72.3(4) ?
    C7 S1 C8 C9 . . . . 65.9(4) ?
    S1 C8 C9 C14 . . . . -109.7(4) ?
    S1 C8 C9 C10 . . . . 64.0(5) ?
    C14 C9 C10 C11 . . . . 5.9(6) ?
    C8 C9 C10 C11 . . . . -168.0(4) ?
    C14 C9 C10 N1 . . . . -179.1(4) ?
    C8 C9 C10 N1 . . . . 7.0(6) ?
    O1 N1 C10 C11 . . . . 25.2(6) ?
    O2 N1 C10 C11 . . . . -153.2(4) ?
    O1 N1 C10 C9 . . . . -150.2(4) ?
    O2 N1 C10 C9 . . . . 31.4(6) ?
    C9 C10 C11 C12 . . . . -2.1(6) ?
    N1 C10 C11 C12 . . . . -177.4(3) ?
    C10 C11 C12 C13 . . . . -3.2(6) ?
    C10 C11 C12 C15 . . . . 175.7(4) ?
    C11 C12 C13 C14 . . . . 4.5(6) ?
    C15 C12 C13 C14 . . . . -174.3(4) ?
    C12 C13 C14 C9 . . . . -0.6(6) ?
    C10 C9 C14 C13 . . . . -4.5(6) ?
    C8 C9 C14 C13 . . . . 169.8(4) ?
    C13 C12 C15 S2' . . . . 117.9(6) ?
    C11 C12 C15 S2' . . . . -60.9(6) ?
    C13 C12 C15 S2 . . . . 46.7(5) ?
    C11 C12 C15 S2 . . . . -132.2(4) ?
    C16 S2' C15 C12 . . . . -65.4(9) ?
    C16 S2' C15 S2 . . . . 41.5(5) ?
    C16 S2 C15 C12 . . . . 69.6(4) ?
    C16 S2 C15 S2' . . . . -40.6(5) ?
    C4 C3 C16 S2' . . . . -127.1(6) ?
    C2 C3 C16 S2' . . . . 47.9(7) ?
    C4 C3 C16 S2 . . . . -59.7(5) ?
    C2 C3 C16 S2 . . . . 115.3(4) ?
    C15 S2' C16 C3 . . . . 62.2(9) ?
    C15 S2' C16 S2 . . . . -41.3(5) ?
    C15 S2 C16 C3 . . . . -66.9(4) ?
    C15 S2 C16 S2' . . . . 40.2(5) ?
_iucr_refine_instructions_details
;
TITL 081215am in P2(1)/n
CELL 0.71073   6.9200  12.6556  18.8743  90.000  94.939  90.000
ZERR    4.00   0.0003   0.0006   0.0008   0.000   0.002   0.000
LATT 1
SYMM 0.5-X, 0.5+Y, 0.5-Z
SFAC C  H  N  O  S  Br
UNIT 64 52 4 8 8 8
L.S. 4
ACTA
BOND $H
FMAP 2
PLAN 20
HTAB
CONF
ISOR 0.01 0.02 S2'
SIZE 0.20 0.10 0.10
DFIX 1.82 0.01 C16 S2 C16 S2' C15 S2 C15 S2'
HTAB C7 BR1
HTAB C16 BR2
FREE C5   C1
WGHT  0.056100  0.000000
FVAR  0.241070  0.910480
TEMP 25
Br1    6   0.130077  0.550712  0.354671 11.000000  0.075950  0.038990 =
           0.052230 -0.000840  0.004610  0.009210
Br2    6   0.153564  0.044338  0.416443 11.000000  0.073340  0.042000 =
           0.074610  0.012040  0.026930  0.001700
S1     5   0.443227  0.300618  0.210598 11.000000  0.048400  0.048570 =
           0.026980 -0.004050  0.007380  0.001050
PART 1
S2     5   0.349263  0.283338  0.590738 10.910000  0.058970  0.065200 =
           0.026670 -0.000580  0.008640  0.006460
PART 2
S2'    5   0.341599  0.142805  0.565843 10.090000  0.084020  0.075810 =
           0.051910  0.020270  0.013650  0.002080
PART 0
O1     4   0.620012  0.027390  0.329699 11.000000  0.102580  0.060530 =
           0.095340 -0.029420  0.033280 -0.025920
O2     4   0.789331  0.126782  0.265557 11.000000  0.070530  0.082130 =
           0.056270 -0.014420  0.023410  0.006030
N1     3   0.692732  0.112379  0.316516 11.000000  0.047680  0.059500 =
           0.051080 -0.012930  0.006310 -0.000510
C1     1   0.190757  0.227797  0.335146 11.000000  0.036400  0.040350 =
           0.035770 -0.004190  0.007220  0.002660
AFIX 43
H1     2   0.207811  0.178695  0.299558 11.000000 -1.200000
AFIX 0
C2     1   0.161783  0.193270  0.402928 11.000000  0.030620  0.038520 =
           0.040290  0.008330  0.012480  0.004280
C3     1   0.140649  0.262547  0.459031 11.000000  0.028110  0.053650 =
           0.034450  0.003610  0.010260  0.001320
C4     1   0.130337  0.369000  0.441013 11.000000  0.034880  0.047720 =
           0.032430 -0.004940  0.005420  0.003840
AFIX 43
H4     2   0.106792  0.418197  0.475847 11.000000 -1.200000
AFIX 0
C5     1   0.153761  0.403701  0.373580 11.000000  0.027510  0.037020 =
           0.034550  0.000380  0.004150  0.000580
C6     1   0.194648  0.334519  0.319711 11.000000  0.030180  0.042690 =
           0.032150 -0.002180  0.000490  0.003240
C7     1   0.249801  0.372436  0.247555 11.000000  0.054360  0.050960 =
           0.033600  0.006570  0.007040  0.009260
AFIX 23
H7A    2   0.287399  0.446147  0.251872 11.000000 -1.200000
H7B    2   0.135490  0.368725  0.214089 11.000000 -1.200000
AFIX 0
C8     1   0.658215  0.341287  0.265086 11.000000  0.047250  0.056530 =
           0.044730 -0.000490  0.011940 -0.014910
AFIX 23
H8A    2   0.771399  0.313101  0.244686 11.000000 -1.200000
H8B    2   0.667100  0.417753  0.263998 11.000000 -1.200000
AFIX 0
C9     1   0.661742  0.305677  0.341492 11.000000  0.023500  0.060160 =
           0.033130 -0.001230  0.004650 -0.007760
C10    1   0.667366  0.201055  0.365320 11.000000  0.030860  0.047180 =
           0.041150 -0.004500 -0.000430  0.002510
C11    1   0.635361  0.172637  0.434146 11.000000  0.028570  0.052300 =
           0.043100  0.006710  0.001740  0.005230
AFIX 43
H11    2   0.636432  0.101694  0.447022 11.000000 -1.200000
AFIX 0
C12    1   0.601712  0.249467  0.483978 11.000000  0.020290  0.061050 =
           0.039030  0.002140 -0.003730  0.001390
C13    1   0.611563  0.353653  0.462911 11.000000  0.033480  0.054780 =
           0.035520 -0.010260  0.000600  0.004460
AFIX 43
H13    2   0.598765  0.406714  0.496274 11.000000 -1.200000
AFIX 0
C14    1   0.639783  0.381444  0.393949 11.000000  0.029250  0.048330 =
           0.043550 -0.001150 -0.001250 -0.003480
AFIX 43
H14    2   0.644320  0.452652  0.382034 11.000000 -1.200000
AFIX 0
C15    1   0.553430  0.218393  0.556719 11.000000  0.054160  0.081570 =
           0.032370  0.010710 -0.003770  0.008170
PART 1
AFIX 23
H15A   2   0.666627  0.231388  0.589544 10.930000 -1.200000
H15B   2   0.529342  0.142885  0.556652 10.930000 -1.200000
PART 2
H15C   2   0.543766  0.281998  0.584871 10.070000 -1.200000
H15D   2   0.662975  0.178472  0.578164 10.070000 -1.200000
PART 0
AFIX 0
C16    1   0.144069  0.229187  0.535308 11.000000  0.039520  0.069890 =
           0.044030  0.012770  0.011260 -0.000060
PART 1
AFIX 23
H16A   2   0.149076  0.152667  0.537773 10.930000 -1.200000
H16B   2   0.024683  0.251804  0.554112 10.930000 -1.200000
PART 2
H16C   2   0.022893  0.193350  0.541716 10.070000 -1.200000
H16D   2   0.149812  0.291361  0.565473 10.070000 -1.200000
PART 0
AFIX 0
Q1     1   0.247900  0.519700  0.356900 11.000000  0.050000      0.68
Q2     1   0.102900  0.062300  0.455300 11.000000  0.050000      0.53
Q3     1   0.107500  0.074700  0.378500 11.000000  0.050000      0.50
Q4     1   0.149200  0.121400  0.407000 11.000000  0.050000      0.45
Q5     1   0.123500  0.501200  0.390500 11.000000  0.050000      0.44
Q6     1   0.608100  0.259900  0.345700 11.000000  0.050000      0.44
Q7     1   0.059300  0.522700  0.382100 11.000000  0.050000      0.43
Q8     1   0.278500  0.029600  0.416700 11.000000  0.050000      0.42
Q9     1   0.168100  0.483000  0.367800 11.000000  0.050000      0.40
Q10    1   0.115300  0.001000  0.409400 11.000000  0.050000      0.40
Q11    1   0.202200  0.548500  0.401300 11.000000  0.050000      0.40
Q12    1   0.216100  0.064700  0.466500 11.000000  0.050000      0.39
Q13    1   0.273500  0.261300  0.547700 11.000000  0.050000      0.38
Q14    1   0.333000  0.214400  0.570000 11.000000  0.050000      0.38
Q15    1   0.280700  0.305700  0.557700 11.000000  0.050000      0.37
Q16    1   0.081300  0.234600  0.435400 11.000000  0.050000      0.36
Q17    1   0.438800  0.278800  0.553300 11.000000  0.050000      0.36
Q18    1   0.045800  0.538900  0.308300 11.000000  0.050000      0.34
Q19    1   0.502700  0.339600  0.251300 11.000000  0.050000      0.34
Q20    1   0.390600  0.216000  0.587800 11.000000  0.050000      0.33
HKLF 4
END
;
