# Supplementary material for: 5,8-Dibromo-15-nitro-2,11-dithia­[3.3]paracyclo­phane
Source: Acta Crystallogr Sect E Struct Rep Online. 2011 Nov 19;67(Pt 12):o3368. doi: 10.1107/S1600536811048434 (PMC3239012; doi:10.1107/S1600536811048434)
Supplement: Supplementary file 2 [file e-67-o3368-Isup2.hkl]

# 
# h,k,l, Fc-squared, Fo-squared, sigma(Fo-squared) and status flag 
# 
data_I
_shelx_title ' 081215am in P2(1)/n' 
_shelx_refln_list_code          4 
_shelx_F_calc_maximum      400.63 
_exptl_crystal_F_000       936.00 
_reflns_d_resolution_high  0.7494 
 
loop_ 
 _symmetry_equiv_pos_as_xyz 
 'x, y, z' 
 '-x+1/2, y+1/2, -z+1/2' 
 '-x, -y, -z' 
 'x-1/2, -y-1/2, z-1/2' 
 
_cell_length_a     6.9200 
_cell_length_b    12.6556 
_cell_length_c    18.8743 
_cell_angle_alpha  90.000 
_cell_angle_beta   94.939 
_cell_angle_gamma  90.000 
 
_shelx_F_squared_multiplier     1.000 
 
loop_ 
 _refln_index_h 
 _refln_index_k 
 _refln_index_l 
 _refln_F_squared_calc 
 _refln_F_squared_meas 
 _refln_F_squared_sigma 
 _refln_observed_status 
   2   0   0    17890.12    19262.79    509.26 o 
   4   0   0    36573.98    39335.87    823.02 o 
   6   0   0     3496.04     2873.02    182.06 o 
   8   0   0       70.76       89.82     74.51 o 
   1   1   0      224.75      190.01      9.20 o 
   2   1   0    16955.04    19795.77    362.71 o 
   3   1   0       60.61       53.97      7.92 o 
   4   1   0     3409.40     3607.43     98.74 o 
   5   1   0      660.81      640.87     57.60 o 
   6   1   0      367.99      388.23     39.56 o 
   7   1   0        0.04        5.61     40.50 o 
   8   1   0       62.75       53.61     78.81 o 
   0   2   0     1388.38     1351.39     55.75 o 
   1   2   0      245.07      282.17      9.03 o 
   2   2   0      607.56      613.68     15.64 o 
   3   2   0     1698.62     1833.12     41.21 o 
   4   2   0     1959.29     1765.31     50.88 o 
   5   2   0     2964.19     2967.59     94.68 o 
   6   2   0       33.78      -10.52     31.70 o 
   7   2   0       35.43       27.80     40.86 o 
   8   2   0      183.43      192.42     59.25 o 
   1   3   0     4503.86     4795.68     95.76 o 
   2   3   0      258.80      285.16     12.90 o 
   3   3   0       11.11       16.00      7.64 o 
   4   3   0       93.79      133.49     17.25 o 
   5   3   0      580.25      569.74     43.04 o 
   6   3   0       44.74       72.12     37.96 o 
   7   3   0        1.50       11.98     38.21 o 
   8   3   0       76.80       65.86     50.56 o 
   0   4   0     4744.73     5672.49    160.85 o 
   1   4   0    23355.73    25064.75    466.60 o 
   2   4   0      954.83      932.60     25.94 o 
   3   4   0     7251.17     7503.99    152.52 o 
   4   4   0     2048.37     2063.57     58.81 o 
   5   4   0     1759.22     1645.56     65.52 o 
   6   4   0       84.18      113.53     41.56 o 
   7   4   0       10.77      -15.78     40.09 o 
   8   4   0        8.23      -48.23     50.85 o 
   1   5   0     3209.54     3024.85     68.26 o 
   2   5   0      301.40      289.21     18.24 o 
   3   5   0     1172.06     1239.11     35.04 o 
   4   5   0      130.29      120.14     18.12 o 
   5   5   0       39.47       36.66     21.80 o 
   6   5   0      298.04      279.16     91.55 o 
   7   5   0       24.49      -16.50     44.34 o 
   8   5   0        1.94      -25.42     50.21 o 
   0   6   0      831.76      749.46     53.77 o 
   1   6   0    15421.76    16189.79    310.49 o 
   2   6   0       87.96       77.77     13.71 o 
   3   6   0       54.20       58.32     13.66 o 
   4   6   0      372.58      399.39     34.73 o 
   5   6   0     3193.77     3048.03    100.00 o 
   6   6   0       34.00       60.56     41.49 o 
   7   6   0        7.96        9.18     44.31 o 
   8   6   0       16.20      120.55     63.52 o 
   1   7   0      236.89      215.67     18.93 o 
   2   7   0       33.60       38.49     13.64 o 
   3   7   0       55.61       82.11     16.51 o 
   4   7   0     1619.95     1648.45    103.53 o 
   5   7   0      164.99      192.91     43.26 o 
   6   7   0       41.80      -10.26     39.34 o 
   7   7   0       16.83       34.62     47.04 o 
   8   7   0       51.34       12.22     90.86 o 
   0   8   0     8110.56     8065.12    237.69 o 
   1   8   0     6924.41     6865.23    146.72 o 
   2   8   0       16.02       66.09     18.84 o 
   3   8   0     2177.85     2085.70     61.94 o 
   4   8   0     1632.91     1688.06     70.38 o 
   5   8   0      982.64      888.06     57.61 o 
   6   8   0      312.16      335.10     58.67 o 
   7   8   0        7.92      -32.50     45.55 o 
   1   9   0      489.51      449.07     28.61 o 
   2   9   0     1350.06     1331.09     73.52 o 
   3   9   0      105.96      160.99     23.62 o 
   4   9   0       75.39       74.60     27.96 o 
   5   9   0      140.84      162.76     36.45 o 
   6   9   0        7.91      -18.02     41.09 o 
   7   9   0        1.11      -33.57     60.40 o 
   0  10   0     5566.31     5307.85    174.73 o 
   1  10   0       50.47       30.36     17.06 o 
   2  10   0      459.19      453.59     32.15 o 
   3  10   0       27.06       44.25     20.56 o 
   4  10   0     2165.19     2030.65     82.53 o 
   5  10   0        5.60       10.75     32.53 o 
   6  10   0       32.67        1.93     64.44 o 
   7  10   0        0.04      -40.09     81.22 o 
   1  11   0       15.08       14.78     17.63 o 
   2  11   0       43.44       67.85     20.36 o 
   3  11   0      531.67      528.05     46.46 o 
   4  11   0      312.77      352.67     45.98 o 
   5  11   0      291.82      420.01     52.42 o 
   6  11   0       49.49       33.59     52.96 o 
   0  12   0     7539.13     7460.59    239.89 o 
   1  12   0      837.26      847.84     45.54 o 
   2  12   0       76.28       69.95     23.93 o 
   3  12   0      203.86      236.90     40.47 o 
   4  12   0      968.64      941.83     73.16 o 
   5  12   0       81.17       85.56     41.98 o 
   6  12   0       63.44        9.98     78.12 o 
   1  13   0       64.04       54.58     33.04 o 
   2  13   0      685.39      669.52     70.65 o 
   3  13   0       26.18       58.59     35.67 o 
   4  13   0        0.07      -13.99     35.73 o 
   5  13   0       36.49       40.32     45.94 o 
   0  14   0      481.41      489.40     59.16 o 
   1  14   0      912.46      939.90     82.76 o 
   2  14   0       18.90       37.20     30.82 o 
   3  14   0      132.60      161.87     41.96 o 
   4  14   0      157.68      106.28     52.10 o 
   1  15   0       13.75       41.98     27.01 o 
   2  15   0        0.68       15.76     29.37 o 
   3  15   0       76.81       36.84     45.10 o 
   0  16   0        6.20      -62.79     72.36 o 
   1  16   0      602.28      546.79     51.34 o 
  -7   0   1      264.91      459.97     87.93 o 
  -5   0   1       29.62       43.02     40.61 o 
  -3   0   1    20796.35    21579.26    574.48 o 
  -1   0   1      257.70      554.25     50.76 o 
   1   0   1    18196.71    20789.65    550.34 o 
   3   0   1      452.99      481.06     24.29 o 
   5   0   1       47.48       41.13     40.44 o 
   7   0   1      264.03      357.58     82.60 o 
  -8   1   1       78.01       93.11     88.10 o 
  -7   1   1      147.47      165.02     49.12 o 
  -6   1   1       15.98       28.31     34.30 o 
  -5   1   1      155.24      140.66     35.45 o 
  -4   1   1       29.72       13.59      7.75 o 
  -3   1   1     2318.52     2250.44     53.48 o 
  -2   1   1      194.49      290.31     13.04 o 
  -1   1   1      284.82      265.51     10.44 o 
   0   1   1      384.31      348.78      9.08 o 
   1   1   1     7628.23     8461.86    159.14 o 
   2   1   1     3898.23     4086.17     97.62 o 
   3   1   1       56.21       37.06     16.17 o 
   4   1   1      262.11      246.92     19.85 o 
   5   1   1     2460.09     2355.77    120.71 o 
   6   1   1     1031.06      914.31     55.32 o 
   7   1   1       71.69       38.63     42.71 o 
   8   1   1       66.56       86.00     49.50 o 
  -8   2   1      115.12       74.34     51.53 o 
  -7   2   1      633.61      688.96     75.34 o 
  -6   2   1       15.08       -6.95     32.67 o 
  -5   2   1     2489.29     2241.56     77.61 o 
  -4   2   1     3600.67     3580.51     65.23 o 
  -3   2   1    12479.60    12699.12    196.83 o 
  -2   2   1      919.95      964.84     23.31 o 
  -1   2   1      497.46      476.96     13.17 o 
   0   2   1     1365.98     1398.13     27.28 o 
   1   2   1    37572.80    40291.05    738.79 o 
   2   2   1     9462.14     9989.83    170.88 o 
   3   2   1     4952.67     4956.11    105.48 o 
   4   2   1       16.43       12.22     12.15 o 
   5   2   1     5959.20     5429.65    180.30 o 
   6   2   1      413.29      377.40     73.34 o 
   7   2   1      144.61      196.60     51.39 o 
   8   2   1        4.76      -22.63     43.17 o 
  -8   3   1        0.72      -38.22     47.03 o 
  -7   3   1        4.27        4.63     37.66 o 
  -6   3   1      392.87      355.17     76.49 o 
  -5   3   1      579.60      552.62     44.79 o 
  -4   3   1      331.09      343.89     18.35 o 
  -3   3   1      956.18      987.53     24.71 o 
  -2   3   1     1749.52     1926.41     36.97 o 
  -1   3   1     2196.65     2447.47     52.75 o 
   0   3   1     1223.46     1270.56     27.22 o 
   1   3   1       12.78       10.01      4.85 o 
   2   3   1      118.20      143.15     15.67 o 
   3   3   1     1708.37     1672.60     38.33 o 
   4   3   1     3733.91     3618.90     86.66 o 
   5   3   1       12.58       35.07     21.10 o 
   6   3   1       41.83       42.61     46.20 o 
   7   3   1      163.00      219.30     52.12 o 
   8   3   1       39.58       24.95     47.12 o 
  -8   4   1        6.90      -14.05     48.99 o 
  -7   4   1       36.08       92.88     48.19 o 
  -6   4   1      144.96      170.28     56.27 o 
  -5   4   1       27.82        2.32     18.61 o 
  -4   4   1     3633.06     3557.29     75.13 o 
  -3   4   1     2300.73     2221.01     45.63 o 
  -2   4   1     8565.12     8716.46    138.65 o 
  -1   4   1      300.47      317.09     14.27 o 
   0   4   1    29948.87    32624.63    603.34 o 
   1   4   1     5840.93     5755.67    115.66 o 
   2   4   1     4594.45     4810.20     89.98 o 
   3   4   1      310.21      282.68     20.12 o 
   4   4   1     1029.77     1103.39     76.25 o 
   5   4   1       71.43       71.87     23.12 o 
   6   4   1      210.15      295.68     49.63 o 
   7   4   1      139.25      110.82     49.82 o 
   8   4   1        1.12        4.97     70.29 o 
  -8   5   1       15.40      -10.84     51.63 o 
  -7   5   1      256.98      245.62     55.48 o 
  -6   5   1        0.22      -31.66     31.66 o 
  -5   5   1      164.90      190.50     34.88 o 
  -4   5   1      786.97      796.11     55.65 o 
  -3   5   1       68.39       73.32     12.09 o 
  -2   5   1     1243.25     1264.11     33.42 o 
  -1   5   1      638.39      679.17     25.00 o 
   0   5   1     3365.56     3645.37     79.23 o 
   1   5   1     4400.23     4503.18     95.39 o 
   2   5   1     1961.36     1942.33     45.01 o 
   3   5   1      171.20      176.99     16.24 o 
   4   5   1        5.54      -11.25     13.86 o 
   5   5   1     1793.51     1905.47     72.67 o 
   6   5   1       92.97       84.32     40.23 o 
   7   5   1       66.71       70.29     47.94 o 
   8   5   1       25.78      -17.47     52.75 o 
  -8   6   1      819.53      825.50     96.91 o 
  -7   6   1      186.74      235.46     59.46 o 
  -6   6   1      126.84      128.63     43.33 o 
  -5   6   1      382.99      395.38     59.65 o 
  -4   6   1    13326.84    12768.05    300.62 o 
  -3   6   1     1395.42     1570.15     47.70 o 
  -2   6   1    13379.89    13961.71    271.92 o 
  -1   6   1       29.60       17.79     10.37 o 
   0   6   1    13008.28    14059.98    271.42 o 
   1   6   1     2271.85     2338.89     58.38 o 
   2   6   1    35571.77    37529.64    699.70 o 
   3   6   1      338.88      371.41     21.21 o 
   4   6   1      720.64      752.42     47.19 o 
   5   6   1      583.58      722.58     89.35 o 
   6   6   1     2803.17     2538.19    122.25 o 
   7   6   1      128.50      173.08     55.97 o 
   8   6   1        2.31       93.25     61.86 o 
  -8   7   1        3.92      108.24     96.02 o 
  -7   7   1       10.67      -13.29     44.89 o 
  -6   7   1      436.16      543.33     66.30 o 
  -5   7   1      183.89      138.32     30.18 o 
  -4   7   1        0.35       14.20     20.62 o 
  -3   7   1      111.79      115.80     17.86 o 
  -2   7   1      120.03      168.96     34.77 o 
  -1   7   1     1005.27     1149.68     38.48 o 
   0   7   1       21.08       35.92     12.31 o 
   1   7   1     2510.59     2390.07     61.91 o 
   2   7   1       13.66       14.99     12.57 o 
   3   7   1      406.70      387.69     25.13 o 
   4   7   1      241.36      222.10     43.47 o 
   5   7   1      381.40      390.99     51.27 o 
   6   7   1      255.79      310.35     55.50 o 
   7   7   1       44.75      105.11     50.12 o 
   8   7   1       32.15      -38.37     81.22 o 
  -7   8   1        2.70      -26.67     44.94 o 
  -6   8   1      267.24      290.84     58.71 o 
  -5   8   1       45.86       23.12     29.52 o 
  -4   8   1     1061.43      969.16     55.64 o 
  -3   8   1     4950.90     4655.91    109.88 o 
  -2   8   1     3277.66     3032.17     77.87 o 
  -1   8   1      145.54      147.29     18.48 o 
   0   8   1     2854.64     2649.09     69.08 o 
   1   8   1     9890.16     9814.66    200.76 o 
   2   8   1      505.17      415.89     36.26 o 
   3   8   1       30.08       28.54     16.03 o 
   4   8   1      449.07      403.92     39.33 o 
   5   8   1      323.30      409.16     43.01 o 
   6   8   1       75.27       89.74     44.25 o 
   7   8   1       36.57       58.30     63.93 o 
  -7   9   1       11.48       12.19     54.56 o 
  -6   9   1      226.95      225.06     56.44 o 
  -5   9   1        6.70       60.12     32.41 o 
  -4   9   1      101.42      119.61     28.61 o 
  -3   9   1       14.80       12.05     17.26 o 
  -2   9   1       43.90       52.74     47.23 o 
  -1   9   1      752.79      717.96     34.46 o 
   0   9   1      193.54      201.16     20.66 o 
   1   9   1        4.62        3.58     12.99 o 
   2   9   1     1016.74      961.53     46.02 o 
   3   9   1       17.32       29.03     17.69 o 
   4   9   1      126.53      122.79     29.94 o 
   5   9   1      259.59      239.57     40.30 o 
   6   9   1      107.43      166.48     78.38 o 
   7   9   1      169.38      124.58     59.46 o 
  -7  10   1      254.55       71.76     92.58 o 
  -6  10   1       83.99      140.99     53.63 o 
  -5  10   1      996.39     1007.33     75.27 o 
  -4  10   1      110.54      150.77     33.95 o 
  -3  10   1     3292.58     3281.43     90.25 o 
  -2  10   1       57.79       56.98     21.90 o 
  -1  10   1       55.86       41.10     17.50 o 
   0  10   1      600.97      658.32     49.02 o 
   1  10   1     7600.37     7337.85    160.95 o 
   2  10   1      563.00      512.28     33.51 o 
   3  10   1     1960.95     1924.17     88.03 o 
   4  10   1        0.06       10.70     25.12 o 
   5  10   1      922.08     1008.21     92.43 o 
   6  10   1        1.31       71.12     49.18 o 
   7  10   1       91.21      100.32     87.07 o 
  -6  11   1        1.52      -21.25     41.26 o 
  -5  11   1      140.49      239.75     45.22 o 
  -4  11   1      284.81      280.04     53.19 o 
  -3  11   1       42.11       61.01     24.09 o 
  -2  11   1       69.94       60.81     24.04 o 
  -1  11   1       20.42       21.62     17.21 o 
   0  11   1        3.33      -15.07     18.71 o 
   1  11   1      174.96      204.05     25.11 o 
   2  11   1      734.86      663.35     39.77 o 
   3  11   1      334.42      376.69     46.52 o 
   4  11   1        5.62       10.38     29.14 o 
   5  11   1       34.84       57.31     36.38 o 
   6  11   1      163.57      114.54     55.13 o 
  -6  12   1        5.91      -10.39     53.99 o 
  -5  12   1       16.75       -8.82     39.02 o 
  -4  12   1      224.20      227.19     44.30 o 
  -3  12   1     2001.53     2135.33     89.38 o 
  -2  12   1      324.76      361.26     39.85 o 
  -1  12   1        3.22        9.15     19.11 o 
   0  12   1      683.84      625.08     40.21 o 
   1  12   1     2644.78     2571.01     88.64 o 
   2  12   1      286.45      306.27     32.71 o 
   3  12   1        6.73      -28.11     28.11 o 
   4  12   1       10.78       30.27     36.99 o 
   5  12   1      139.63       71.74     40.15 o 
   6  12   1       19.93       23.57     80.70 o 
  -5  13   1        2.89       31.76     43.77 o 
  -4  13   1        4.84       18.75     38.17 o 
  -3  13   1        5.20        6.46     35.20 o 
  -2  13   1      298.10      265.58     65.16 o 
  -1  13   1      113.83       56.87     24.18 o 
   0  13   1      347.04      311.11     37.23 o 
   1  13   1      194.42      256.94     31.56 o 
   2  13   1        2.85        0.13     21.77 o 
   3  13   1       51.95       48.85     34.00 o 
   4  13   1       57.48       64.94     39.55 o 
   5  13   1       32.86       43.43     42.73 o 
  -4  14   1      682.43      806.88     93.33 o 
  -3  14   1      360.15      346.24     49.20 o 
  -2  14   1      177.91      136.92     31.53 o 
  -1  14   1        8.07       -8.04     24.37 o 
   0  14   1      486.35      473.52     41.61 o 
   1  14   1      537.66      532.22     43.64 o 
   2  14   1     1096.22     1182.09     68.89 o 
   3  14   1       76.11       85.63     38.59 o 
   4  14   1       45.35       51.54     43.19 o 
  -3  15   1        2.23        6.49     39.74 o 
  -2  15   1       19.16        9.23     30.46 o 
  -1  15   1      105.85      102.32     32.69 o 
   0  15   1       61.66       21.84     26.98 o 
   1  15   1       59.04       54.68     29.54 o 
   2  15   1        6.66      -24.92     27.70 o 
   3  15   1      106.21      158.81     46.71 o 
  -2  16   1      459.74      409.55     86.56 o 
  -1  16   1        1.35        1.77     31.75 o 
   0  16   1      592.99      552.38     50.32 o 
   1  16   1       29.12       27.62     33.44 o 
   2  16   1      355.27      388.04     91.55 o 
  -8   0   2      109.36      122.18     82.43 o 
  -6   0   2     4688.24     4780.68    255.36 o 
  -4   0   2      838.31      793.75     42.14 o 
  -2   0   2   128921.19   141219.05   4070.94 o 
   0   0   2       51.08       90.73      8.21 o 
   2   0   2   160502.53   170594.89   4408.94 o 
   4   0   2    22929.52    23030.44    889.47 o 
   6   0   2      941.43      966.70     87.93 o 
   8   0   2     1755.07     1430.66    152.29 o 
  -8   1   2        0.49       13.93     48.70 o 
  -7   1   2        6.23       26.47     41.84 o 
  -6   1   2      195.76      166.41     50.76 o 
  -5   1   2       34.10       -4.39     26.02 o 
  -4   1   2      562.12      532.97     24.80 o 
  -3   1   2     1032.62     1069.17     36.95 o 
  -2   1   2      305.25      318.85     14.82 o 
  -1   1   2     4848.15     5133.43     99.94 o 
   0   1   2     5667.92     6201.77    136.32 o 
   1   1   2      165.87      136.78     10.55 o 
   2   1   2    24196.84    26677.74    495.21 o 
   3   1   2     6024.40     5893.14    122.05 o 
   4   1   2     2597.35     2915.20     82.78 o 
   5   1   2        3.24      -12.45     12.45 o 
   6   1   2      759.85      721.28    145.41 o 
   7   1   2      466.86      582.62     69.66 o 
   8   1   2        1.28       48.27     49.46 o 
  -8   2   2      188.77      161.60     65.82 o 
  -7   2   2      364.28      482.68     76.49 o 
  -6   2   2     1093.50     1279.36     87.23 o 
  -5   2   2       27.17        8.64     19.09 o 
  -4   2   2     1100.14      951.78     33.64 o 
  -3   2   2     4379.45     4427.93     83.77 o 
  -2   2   2     8323.96     8698.94    150.25 o 
  -1   2   2    12755.94    13628.23    255.36 o 
   0   2   2      620.13      591.64     16.37 o 
   1   2   2      399.66      416.76     12.77 o 
   2   2   2     5748.64     5537.93    109.80 o 
   3   2   2     1099.56     1089.51     39.92 o 
   4   2   2      561.98      648.82     29.31 o 
   5   2   2      809.27      775.10     47.00 o 
   6   2   2      551.94      652.13     63.89 o 
   7   2   2       89.30       70.19     43.42 o 
   8   2   2      196.29      106.40     62.38 o 
  -8   3   2        1.99      -19.52     48.45 o 
  -7   3   2        5.43      -12.84     38.20 o 
  -6   3   2        3.61       -9.70     35.26 o 
  -5   3   2        3.64        7.85     13.75 o 
  -4   3   2     2002.01     1998.17     42.69 o 
  -3   3   2      358.35      394.01     19.03 o 
  -2   3   2      211.65      225.77     14.13 o 
  -1   3   2     9124.51    10095.96    193.02 o 
   0   3   2     4334.96     4772.44     94.82 o 
   1   3   2     3848.99     3811.93     63.21 o 
   2   3   2      894.39      825.92     28.47 o 
   3   3   2     4571.03     4467.75     97.86 o 
   4   3   2     1175.08     1176.51     51.19 o 
   5   3   2       86.67      162.26     31.23 o 
   6   3   2      415.95      503.35    113.49 o 
   7   3   2       70.42       96.02     45.96 o 
   8   3   2       27.63       52.35     49.67 o 
  -8   4   2        5.22      -43.27    108.32 o 
  -7   4   2      575.83      579.50     73.74 o 
  -6   4   2      247.16      255.51     49.36 o 
  -5   4   2     2524.34     2374.27     67.60 o 
  -4   4   2      189.37      199.58     14.69 o 
  -3   4   2    14330.36    14590.51    227.71 o 
  -2   4   2    10492.30    11177.61    191.96 o 
  -1   4   2    24060.43    25204.01    469.68 o 
   0   4   2     4985.97     5148.81     92.21 o 
   1   4   2     7659.27     7803.51    137.44 o 
   2   4   2       80.32       75.34      9.68 o 
   3   4   2     6665.18     6632.55    136.52 o 
   4   4   2      110.47      110.68     18.16 o 
   5   4   2       93.59      100.70     24.51 o 
   6   4   2        1.17       12.99     33.94 o 
   7   4   2      300.06      380.93     87.67 o 
   8   4   2        5.71       11.00     82.08 o 
  -8   5   2        8.35       23.53     93.01 o 
  -7   5   2       19.39       24.17     48.59 o 
  -6   5   2        9.24       17.51     87.76 o 
  -5   5   2      197.65      161.82     28.07 o 
  -4   5   2       42.45       41.51     13.67 o 
  -3   5   2     1299.32     1195.77     34.80 o 
  -2   5   2     2592.40     2891.45     60.54 o 
  -1   5   2     6516.42     6589.77    118.34 o 
   0   5   2     2190.25     2285.75     48.28 o 
   1   5   2     1047.71     1028.26     31.62 o 
   2   5   2     4288.62     4338.96     84.87 o 
   3   5   2      169.82      134.04     13.42 o 
   4   5   2     1939.17     1838.44     73.22 o 
   5   5   2       74.09       60.59     22.97 o 
   6   5   2      161.33      232.24     46.65 o 
   7   5   2      398.25      393.70     65.44 o 
   8   5   2      153.58      199.48     65.89 o 
  -8   6   2       18.52       24.53     56.09 o 
  -7   6   2      531.56      541.25     75.37 o 
  -6   6   2       74.31      135.80     44.21 o 
  -5   6   2       26.50       11.48     19.01 o 
  -4   6   2       40.55       20.66     21.82 o 
  -3   6   2     2968.18     2918.05     65.19 o 
  -2   6   2      293.80      288.14     18.34 o 
  -1   6   2     3184.87     3256.94     66.90 o 
   0   6   2     1508.42     1600.04     44.31 o 
   1   6   2     5321.35     5637.94    118.87 o 
   2   6   2      334.95      303.12     20.06 o 
   3   6   2    10595.82    10666.34    192.11 o 
   4   6   2      318.47      310.95     32.49 o 
   5   6   2       26.66       43.99     23.82 o 
   6   6   2       23.99       76.68     41.79 o 
   7   6   2       42.17       24.34     53.43 o 
   8   6   2        0.45        2.06     57.67 o 
  -8   7   2        0.17       -1.03     87.76 o 
  -7   7   2        9.81       23.08     54.38 o 
  -6   7   2      370.30      471.02     65.06 o 
  -5   7   2        2.38       22.75     26.49 o 
  -4   7   2        3.33       27.42     21.45 o 
  -3   7   2      882.27      876.03     41.88 o 
  -2   7   2       25.91       11.64     12.52 o 
  -1   7   2      301.91      318.06     21.60 o 
   0   7   2       11.19       -1.06     10.59 o 
   1   7   2      249.60      238.15     19.61 o 
   2   7   2     2131.63     2046.05     56.72 o 
   3   7   2     1473.01     1373.07     67.68 o 
   4   7   2       25.56       39.65     21.71 o 
   5   7   2       37.72       77.66     26.76 o 
   6   7   2      182.90      143.12     44.06 o 
   7   7   2      497.13      479.71     68.51 o 
   8   7   2       80.05       65.91     86.21 o 
  -7   8   2      339.29      269.28     66.49 o 
  -6   8   2      337.52      314.07     58.53 o 
  -5   8   2      552.14      559.16     48.91 o 
  -4   8   2      869.89      920.78     53.68 o 
  -3   8   2     4091.55     3643.36    121.13 o 
  -2   8   2    12077.80    11400.78    231.23 o 
  -1   8   2     6707.80     6680.77    143.73 o 
   0   8   2      180.37      200.95     29.18 o 
   1   8   2     1586.91     1634.12     50.79 o 
   2   8   2     2521.87     2404.14     65.51 o 
   3   8   2     2666.06     2540.60     69.92 o 
   4   8   2       17.62       48.62     24.80 o 
   5   8   2        0.17      -25.81     25.81 o 
   6   8   2       31.90       16.01     39.84 o 
   7   8   2      189.15      192.91    108.67 o 
  -7   9   2       43.92       70.36     58.98 o 
  -6   9   2      238.36      266.53     91.12 o 
  -5   9   2       27.02       33.71     32.46 o 
  -4   9   2      463.07      508.77     45.23 o 
  -3   9   2       45.23       57.87     19.51 o 
  -2   9   2      306.20      342.69     28.12 o 
  -1   9   2     1906.91     1773.59     71.68 o 
   0   9   2      609.17      598.58     35.79 o 
   1   9   2       29.19       30.48     15.16 o 
   2   9   2      214.21      232.55     24.30 o 
   3   9   2     1294.08     1285.38     54.94 o 
   4   9   2      117.42       78.48     27.83 o 
   5   9   2       14.83       -0.18     29.51 o 
   6   9   2      146.89      175.71    132.93 o 
   7   9   2       10.18      -71.35     71.41 o 
  -7  10   2       21.71      -24.09     88.28 o 
  -6  10   2      312.94      365.35     52.75 o 
  -5  10   2        5.80        5.12     31.20 o 
  -4  10   2       28.23       -0.07     27.66 o 
  -3  10   2       17.45       17.06     20.01 o 
  -2  10   2     2513.88     2621.03     87.74 o 
  -1  10   2      326.71      318.80     27.49 o 
   0  10   2      852.93      865.92     40.08 o 
   1  10   2       90.03       56.67     18.55 o 
   2  10   2     3511.35     3361.60     89.02 o 
   3  10   2       21.73       36.72     25.36 o 
   4  10   2      234.47      210.43     36.64 o 
   5  10   2        5.99       -7.73     33.83 o 
   6  10   2      327.39      397.38     77.44 o 
   7  10   2        1.56       78.81     88.28 o 
  -6  11   2      414.51      523.38     62.46 o 
  -5  11   2       14.61        2.11     37.06 o 
  -4  11   2       37.73       36.45     31.27 o 
  -3  11   2       19.14       52.75     23.23 o 
  -2  11   2      245.81      281.16     34.34 o 
  -1  11   2      156.93      201.38     25.73 o 
   0  11   2      363.82      383.27     31.32 o 
   1  11   2     1062.97      981.75     45.60 o 
   2  11   2      107.54      122.88     24.01 o 
   3  11   2     1070.28     1132.71     62.94 o 
   4  11   2      364.04      412.62     47.33 o 
   5  11   2      122.29      172.84     41.02 o 
   6  11   2        0.50       23.24     51.37 o 
  -6  12   2      572.20      550.49     66.96 o 
  -5  12   2        5.43      -35.75     37.93 o 
  -4  12   2       33.09       26.95     35.81 o 
  -3  12   2      549.35      551.12     47.96 o 
  -2  12   2     4881.76     4639.53    138.17 o 
  -1  12   2      200.21      185.92     29.63 o 
   0  12   2        4.68       -1.21     18.79 o 
   1  12   2      763.41      688.03     41.42 o 
   2  12   2     2363.79     2297.34     74.61 o 
   3  12   2       83.62      109.55     33.60 o 
   4  12   2      231.54      285.91     44.53 o 
   5  12   2        0.66       -9.46     35.65 o 
   6  12   2        6.25      -29.25     72.10 o 
  -5  13   2       36.24       81.08     46.62 o 
  -4  13   2      140.22      179.82     49.28 o 
  -3  13   2      185.42      157.33     42.05 o 
  -2  13   2      205.26      267.02     34.25 o 
  -1  13   2        9.09       10.57     22.17 o 
   0  13   2      754.75      722.60     45.52 o 
   1  13   2      140.68      119.10     26.22 o 
   2  13   2      201.79      237.43     32.08 o 
   3  13   2      254.58      265.03     44.36 o 
   4  13   2      254.99      258.61     46.35 o 
   5  13   2       24.25       21.35     39.91 o 
  -4  14   2        1.17      -21.02     41.01 o 
  -3  14   2      950.17     1043.60     73.12 o 
  -2  14   2      412.55      382.44     46.77 o 
  -1  14   2     1144.94     1151.73     58.62 o 
   0  14   2       26.44       21.16     24.38 o 
   1  14   2      197.12      167.50     38.99 o 
   2  14   2      291.62      287.64     43.43 o 
   3  14   2     1013.92     1122.24     73.63 o 
   4  14   2       19.24      -17.14     38.43 o 
  -3  15   2       17.12      -43.32     45.90 o 
  -2  15   2      114.60      153.62     35.64 o 
  -1  15   2       13.58      -24.54     24.54 o 
   0  15   2        0.83       -3.11     27.27 o 
   1  15   2      127.57       62.56     29.97 o 
   2  15   2      402.30      388.29     64.29 o 
   3  15   2        7.76      -11.98     45.94 o 
  -2  16   2        0.66       34.42     63.15 o 
  -1  16   2      421.42      474.74     49.12 o 
   0  16   2       15.19       35.20     31.73 o 
   1  16   2      344.57      401.11     46.45 o 
   2  16   2        2.26      -58.51     58.51 o 
  -7   0   3        5.38       13.25     53.34 o 
  -5   0   3     6321.93     5798.52    279.28 o 
  -3   0   3       91.32       84.38     17.32 o 
   1   0   3       23.30       49.49      6.63 o 
   3   0   3      401.22      310.52     21.14 o 
   5   0   3      401.38      325.07     40.83 o 
   7   0   3      169.21       75.70     83.20 o 
  -8   1   3        2.22       41.83     49.23 o 
  -7   1   3      179.94      102.88     45.17 o 
  -6   1   3       93.56      131.94     41.39 o 
  -5   1   3       62.30       90.16     22.62 o 
  -4   1   3        7.46       -8.74     10.95 o 
  -3   1   3        6.78       25.56      9.81 o 
  -2   1   3     1553.93     1675.24     43.09 o 
  -1   1   3    16717.73    19338.56    416.14 o 
   0   1   3     4438.32     5256.58     90.07 o 
   1   1   3      722.69      808.77     21.54 o 
   2   1   3      170.57      164.32      8.93 o 
   3   1   3     2112.73     2299.90     56.62 o 
   4   1   3     7022.16     6802.55    143.90 o 
   5   1   3      205.70      203.40     42.39 o 
   6   1   3      196.23      156.92     31.55 o 
   7   1   3       12.87       18.89     19.87 o 
   8   1   3      136.32      211.18     60.69 o 
  -8   2   3        3.26      -47.19     75.20 o 
  -7   2   3     1129.47     1027.02     88.19 o 
  -6   2   3     1179.05     1245.64     86.70 o 
  -5   2   3     3959.77     3884.51    140.86 o 
  -4   2   3      473.85      437.20     34.62 o 
  -3   2   3        0.90        7.09      9.32 o 
  -2   2   3     4265.14     4531.16     94.44 o 
  -1   2   3    27342.94    30219.44    645.33 o 
   0   2   3    10130.28    11519.87    217.11 o 
   1   2   3    16264.28    17943.07    298.81 o 
   2   2   3      771.55      656.85     19.38 o 
   3   2   3    11649.68    12231.09    238.65 o 
   4   2   3     1171.77     1022.44     56.08 o 
   5   2   3     1129.02     1009.91     67.41 o 
   6   2   3       51.57       74.74     24.91 o 
   7   2   3      377.39      302.90     55.78 o 
   8   2   3       35.80       51.32     37.27 o 
  -8   3   3       39.30       69.93     51.69 o 
  -7   3   3        6.77       79.57     46.54 o 
  -6   3   3       16.31       16.00     32.89 o 
  -5   3   3      126.86      172.79     20.68 o 
  -4   3   3      423.48      439.76     20.46 o 
  -3   3   3        9.47        5.93      7.65 o 
  -2   3   3     2297.26     2254.62     53.97 o 
  -1   3   3     3519.56     3654.24     76.63 o 
   0   3   3     3834.93     4387.93     88.43 o 
   1   3   3     8921.03     9652.16    166.03 o 
   2   3   3     4412.17     4212.77     76.74 o 
   3   3   3     1849.28     1644.29    104.26 o 
   4   3   3      138.42       98.94     22.78 o 
   5   3   3      884.35      896.00     76.25 o 
   6   3   3       98.94      112.34     32.28 o 
   7   3   3      203.80      343.26     77.69 o 
   8   3   3       46.03       18.79     46.78 o 
  -8   4   3       24.40       57.80     59.15 o 
  -7   4   3      145.43      147.02     53.11 o 
  -6   4   3      428.54      428.57     60.29 o 
  -5   4   3      239.86      212.99     23.44 o 
  -4   4   3     1999.85     1945.28     96.84 o 
  -3   4   3      155.32      136.38     15.69 o 
  -2   4   3    14899.26    15434.33    295.33 o 
  -1   4   3      986.62      931.36     28.23 o 
   0   4   3     1892.35     2070.02     48.35 o 
   1   4   3        4.88        7.38      5.54 o 
   2   4   3     5504.84     5450.67    111.86 o 
   3   4   3       80.65       89.32     17.16 o 
   4   4   3      371.37      378.41     26.28 o 
   5   4   3        1.04        6.68     20.55 o 
   6   4   3        4.92      -32.85     32.85 o 
   7   4   3        0.29       -3.69     40.33 o 
   8   4   3       79.59       57.75     57.49 o 
  -8   5   3        0.57       38.64     57.47 o 
  -7   5   3        8.19       27.83     47.56 o 
  -6   5   3      194.86      241.06    109.53 o 
  -5   5   3      228.53      230.20     47.70 o 
  -4   5   3     1052.49     1100.25     36.29 o 
  -3   5   3      305.68      336.41     19.84 o 
  -2   5   3      270.99      328.98     17.69 o 
  -1   5   3    10913.28    11517.22    198.29 o 
   0   5   3      535.00      513.38     33.18 o 
   1   5   3      409.63      472.35     18.41 o 
   2   5   3      161.81      138.73     14.07 o 
   3   5   3     8254.78     8139.19    148.76 o 
   4   5   3      492.90      434.07     29.17 o 
   5   5   3     1373.02     1323.15     62.07 o 
   6   5   3      156.83      181.36     44.10 o 
   7   5   3      182.42      171.96     53.96 o 
   8   5   3       32.29      -17.66     66.68 o 
  -8   6   3        0.13      -30.73     57.28 o 
  -7   6   3       29.02       39.03     52.24 o 
  -6   6   3     3100.03     2973.71    182.83 o 
  -5   6   3       67.10       85.83     39.81 o 
  -4   6   3     2757.79     2674.69     64.33 o 
  -3   6   3       22.56        3.25     10.56 o 
  -2   6   3     8284.55     8217.55    149.18 o 
  -1   6   3      897.99      921.70     28.79 o 
   0   6   3    35544.04    37778.94    620.68 o 
   1   6   3       58.47       78.41     13.22 o 
   2   6   3      694.93      716.75     28.82 o 
   3   6   3      730.52      691.60     27.88 o 
   4   6   3     7354.18     7347.20    187.63 o 
   5   6   3       18.13      -14.32     23.94 o 
   6   6   3       16.98       49.01     38.51 o 
   7   6   3       25.37       46.14     46.84 o 
   8   6   3        8.75      -23.65     55.22 o 
  -8   7   3      145.07      135.08    101.01 o 
  -7   7   3        1.58       25.17     47.96 o 
  -6   7   3       97.51       81.89     41.78 o 
  -5   7   3        3.94       59.29     33.16 o 
  -4   7   3      512.92      568.69     45.72 o 
  -3   7   3      287.42      295.30     30.80 o 
  -2   7   3      199.20      163.61     16.73 o 
  -1   7   3     4793.56     4741.63     93.75 o 
   0   7   3     1527.45     1437.16     54.37 o 
   1   7   3      104.22      168.27     24.14 o 
   2   7   3     1230.62     1055.62     43.56 o 
   3   7   3     4042.40     3830.42     82.62 o 
   4   7   3     1353.15     1377.54     52.31 o 
   5   7   3      260.70      288.61     41.01 o 
   6   7   3        4.33      -30.60     34.88 o 
   7   7   3       32.62       84.21     48.19 o 
   8   7   3       34.81       16.86     82.08 o 
  -7   8   3       31.23       14.05     52.04 o 
  -6   8   3      766.65      699.32     76.84 o 
  -5   8   3     1319.83     1360.29     69.25 o 
  -4   8   3     2072.27     1965.68    102.79 o 
  -3   8   3      416.92      399.50     29.49 o 
  -2   8   3     3297.27     2965.68     80.70 o 
  -1   8   3     6671.87     6041.50    132.31 o 
   0   8   3     2625.42     2571.65     67.62 o 
   1   8   3       24.17       30.63     13.96 o 
   2   8   3      403.06      347.86     25.61 o 
   3   8   3      738.70      674.57     34.21 o 
   4   8   3       35.52       38.67     26.62 o 
   5   8   3      213.46      159.84     50.66 o 
   6   8   3        9.13       20.34     38.02 o 
   7   8   3       56.22       74.68     49.60 o 
  -7   9   3       11.26       51.59     56.63 o 
  -6   9   3      214.78      141.27     40.71 o 
  -5   9   3       49.53       39.58     31.12 o 
  -4   9   3        2.28       18.08     26.65 o 
  -3   9   3      384.73      423.20     32.21 o 
  -2   9   3     4525.69     4352.00    194.56 o 
  -1   9   3        5.94       19.49     14.52 o 
   0   9   3     4567.60     4261.57    103.17 o 
   1   9   3      122.02      131.93     21.31 o 
   2   9   3     1105.32     1132.61     44.70 o 
   3   9   3      429.85      444.78     47.73 o 
   4   9   3     1921.71     1952.23     78.48 o 
   5   9   3      197.26      121.83     34.80 o 
   6   9   3        1.12      -31.99     36.92 o 
   7   9   3      136.03      203.82     61.87 o 
  -7  10   3      122.18      264.83    103.42 o 
  -6  10   3        0.82       10.82     37.65 o 
  -5  10   3      922.35      984.14     98.81 o 
  -4  10   3       28.34       64.70     29.96 o 
  -3  10   3       68.94       87.64     22.02 o 
  -2  10   3      372.56      394.83     32.04 o 
  -1  10   3     6251.92     5819.52    133.80 o 
   0  10   3       15.93       -5.03     15.35 o 
   1  10   3      907.11      874.10     40.77 o 
   2  10   3      127.10      128.08     22.89 o 
   3  10   3     3754.90     3663.66    114.85 o 
   4  10   3       26.05       18.65     34.74 o 
   5  10   3      128.76       95.93     34.80 o 
   6  10   3        0.22       53.43     45.38 o 
   7  10   3        7.75       -5.16     81.57 o 
  -6  11   3       64.45       86.00     46.96 o 
  -5  11   3       36.48       23.42     37.71 o 
  -4  11   3       45.09       43.94     30.93 o 
  -3  11   3        7.74       22.73     18.99 o 
  -2  11   3        7.14       20.06     20.98 o 
  -1  11   3      576.76      500.90     34.82 o 
   0  11   3      876.96      912.20     44.23 o 
   1  11   3      258.51      209.37     25.69 o 
   2  11   3       76.38       76.75     21.79 o 
   3  11   3       81.20       72.17     36.53 o 
   4  11   3      505.46      613.68     53.07 o 
   5  11   3      129.41      237.44     42.46 o 
   6  11   3       16.03       29.34     51.30 o 
  -6  12   3       96.85       88.28     89.14 o 
  -5  12   3      710.26      760.89     68.58 o 
  -4  12   3       18.05      -13.09     33.68 o 
  -3  12   3       32.70       42.39     24.68 o 
  -2  12   3     1073.48     1085.51     52.98 o 
  -1  12   3     1859.11     1872.19     65.72 o 
   0  12   3       73.83       64.09     22.34 o 
   1  12   3       78.52       77.47     27.31 o 
   2  12   3      164.73      159.11     27.01 o 
   3  12   3       88.71      123.01     34.65 o 
   4  12   3       59.64      117.48     37.64 o 
   5  12   3       32.05       39.04     37.41 o 
   6  12   3        0.15       49.56     78.81 o 
  -5  13   3       96.50       39.10     46.22 o 
  -4  13   3       40.13      114.32     76.06 o 
  -3  13   3       62.97      161.44     38.20 o 
  -2  13   3      274.16      283.04     34.39 o 
  -1  13   3     1095.91     1076.60     53.33 o 
   0  13   3       41.46       64.62     23.43 o 
   1  13   3      231.10      220.78     30.32 o 
   2  13   3      140.62      119.97     27.63 o 
   3  13   3      236.92      286.53     43.82 o 
   4  13   3      559.62      558.32     81.10 o 
   5  13   3       89.49      122.96     46.32 o 
  -4  14   3       21.14       10.29     50.55 o 
  -3  14   3        7.13        0.33     38.56 o 
  -2  14   3      361.30      369.20     43.04 o 
  -1  14   3      599.53      567.90     61.03 o 
   0  14   3     1007.20     1073.78     56.39 o 
   1  14   3      232.81      208.74     33.06 o 
   2  14   3      181.81      188.84     38.58 o 
   3  14   3       95.08       92.95     40.04 o 
   4  14   3      252.48      218.52     51.06 o 
  -3  15   3       21.01       -6.44     41.85 o 
  -2  15   3       33.25       61.98     32.60 o 
  -1  15   3      310.57      346.22     41.00 o 
   0  15   3       12.83       14.58     26.14 o 
   1  15   3      268.89      306.52     38.75 o 
   2  15   3      192.99      251.30     56.55 o 
   3  15   3      139.92      111.40     42.63 o 
  -2  16   3      354.13      406.53     67.31 o 
  -1  16   3        5.74       35.91     37.40 o 
   0  16   3      251.14      306.53     54.59 o 
   1  16   3        9.44      -33.52     33.52 o 
   2  16   3       37.70       78.81     66.94 o 
  -8   0   4      268.33      325.23    102.56 o 
  -6   0   4       84.83        1.55     54.55 o 
  -4   0   4    22453.26    23101.73    624.12 o 
  -2   0   4      148.41      132.35     17.93 o 
   0   0   4    21510.02    24278.91    519.63 o 
   2   0   4     4699.30     5218.07    128.44 o 
   4   0   4     2528.97     2604.93    100.91 o 
   6   0   4     6333.79     5397.79    190.08 o 
   8   0   4        2.19      -11.01     69.00 o 
  -8   1   4       11.55       56.10     54.51 o 
  -7   1   4       22.03       56.34     42.63 o 
  -6   1   4     1608.71     1470.57     93.79 o 
  -5   1   4     1401.88     1310.05     56.91 o 
  -4   1   4      295.05      303.30     21.42 o 
  -3   1   4     2891.82     2732.21     66.02 o 
  -2   1   4     3894.96     4187.58     89.35 o 
  -1   1   4     7774.83     8555.62    163.35 o 
   0   1   4      142.13      155.57      7.59 o 
   1   1   4    37253.96    39060.51    717.15 o 
   2   1   4     1107.88     1132.36     27.36 o 
   3   1   4        3.59        9.33      9.82 o 
   4   1   4     1121.93     1238.82     41.48 o 
   5   1   4     3381.33     3148.48    160.42 o 
   6   1   4       75.51       87.49     25.03 o 
   7   1   4       13.29       15.75     26.77 o 
   8   1   4      244.41      198.58     45.91 o 
  -8   2   4      259.26      317.68     67.56 o 
  -7   2   4       68.51       53.00     44.17 o 
  -6   2   4      505.51      383.68     56.55 o 
  -5   2   4      398.73      422.47     66.72 o 
  -4   2   4     4432.46     4221.59     97.68 o 
  -3   2   4      176.26      130.04     15.30 o 
  -2   2   4     1161.95     1235.11     35.07 o 
  -1   2   4     2520.90     2610.40     49.53 o 
   0   2   4    21207.72    22056.83    925.66 o 
   1   2   4    10500.69    11448.61    194.14 o 
   2   2   4       62.35       55.10      8.59 o 
   3   2   4      301.59      298.87     19.40 o 
   4   2   4     2407.39     2159.22     59.51 o 
   5   2   4       71.01       43.67     22.88 o 
   6   2   4     1058.88     1037.95     60.61 o 
   7   2   4      215.52      197.04     50.93 o 
   8   2   4       21.83       19.46     37.98 o 
  -8   3   4       17.46       91.14     57.38 o 
  -7   3   4       53.06       46.22     46.30 o 
  -6   3   4     1062.27      982.82     79.72 o 
  -5   3   4      111.82      142.87     26.71 o 
  -4   3   4     1627.97     1622.86     62.39 o 
  -3   3   4     4042.24     4137.18     92.96 o 
  -2   3   4     1303.30     1424.52     43.37 o 
  -1   3   4     5618.90     6004.01    139.78 o 
   0   3   4    15399.16    16922.45    316.88 o 
   1   3   4     5432.03     5683.25    102.07 o 
   2   3   4     1067.95      997.47     44.24 o 
   3   3   4     1409.30     1454.94     35.67 o 
   4   3   4     4873.72     4744.68    108.40 o 
   5   3   4     1036.69     1066.58     68.18 o 
   6   3   4      430.04      358.79     72.24 o 
   7   3   4       68.99       31.17     42.31 o 
   8   3   4       55.78       90.12     66.59 o 
  -8   4   4       18.82       22.94     55.62 o 
  -7   4   4      908.58      870.21     86.94 o 
  -6   4   4       65.07       58.12     69.26 o 
  -5   4   4     4345.57     4106.27    101.33 o 
  -4   4   4     1627.56     1580.43     55.44 o 
  -3   4   4    10404.58    10409.52    208.66 o 
  -2   4   4     2422.84     2531.17     61.16 o 
  -1   4   4     8689.11     8836.92    201.77 o 
   0   4   4     6427.32     6959.42    138.19 o 
   1   4   4     9122.43     9499.26    166.20 o 
   2   4   4      811.15      774.78     21.23 o 
   3   4   4      863.67      829.23     27.98 o 
   4   4   4      238.31      250.61     28.04 o 
   5   4   4     1350.24     1290.76    101.48 o 
   6   4   4        7.86      -31.03     31.03 o 
   7   4   4      106.58       48.30     71.33 o 
   8   4   4        3.10      -19.84     50.99 o 
  -8   5   4        5.10      -55.00     55.00 o 
  -7   5   4       28.32        9.08     72.70 o 
  -6   5   4       15.69      -20.93     38.12 o 
  -5   5   4       72.44       56.65     27.15 o 
  -4   5   4      820.06      845.05     32.69 o 
  -3   5   4     1375.38     1338.15     43.60 o 
  -2   5   4       78.12       90.45     13.58 o 
  -1   5   4        1.71        5.81      8.42 o 
   0   5   4     7189.27     7494.93    150.45 o 
   1   5   4        6.51       22.69      7.52 o 
   2   5   4     6034.67     6427.09    107.27 o 
   3   5   4      915.74      882.73     37.89 o 
   4   5   4     1109.03     1065.88     45.78 o 
   5   5   4      565.91      508.19     53.75 o 
   6   5   4      916.51      963.42     76.28 o 
   7   5   4      140.89      232.22     55.80 o 
   8   5   4        0.64       22.26     55.07 o 
  -8   6   4        0.37      -52.76     52.76 o 
  -7   6   4       43.16      -29.02     42.61 o 
  -6   6   4      166.33      177.09     99.46 o 
  -5   6   4      896.43      791.02     55.14 o 
  -4   6   4       77.15      100.53     17.35 o 
  -3   6   4     2716.40     2704.97     62.75 o 
  -2   6   4       27.40       17.09     10.43 o 
  -1   6   4      747.53      797.64     26.94 o 
   0   6   4      914.36      815.48     33.25 o 
   1   6   4     6515.04     6932.74    126.05 o 
   2   6   4      101.88      111.39     14.22 o 
   3   6   4     3577.80     3447.94     87.77 o 
   4   6   4       57.64       18.24     14.01 o 
   5   6   4      337.22      355.63     39.24 o 
   6   6   4        0.20      -35.22     35.53 o 
   7   6   4       27.34       24.75     45.10 o 
   8   6   4        1.43      -25.22     58.10 o 
  -7   7   4        2.84      -41.89     47.36 o 
  -6   7   4       43.83       86.50     45.00 o 
  -5   7   4      400.63      402.05     34.70 o 
  -4   7   4      723.47      663.01     32.95 o 
  -3   7   4       20.24       26.71     14.01 o 
  -2   7   4      169.51      158.76     16.96 o 
  -1   7   4      250.48      225.41     17.80 o 
   0   7   4     8312.40     8156.38    148.32 o 
   1   7   4     1991.13     1843.99     52.34 o 
   2   7   4      226.49      228.57     23.31 o 
   3   7   4      135.52      155.24     18.13 o 
   4   7   4      683.93      607.00     37.81 o 
   5   7   4     1151.59     1134.90     59.10 o 
   6   7   4      254.10      281.55     56.18 o 
   7   7   4        1.10      -29.26     69.00 o 
   8   7   4        1.25       49.56     82.43 o 
  -7   8   4      127.04      162.20     60.53 o 
  -6   8   4      126.27      150.29     38.99 o 
  -5   8   4     1502.87     1371.94     70.13 o 
  -4   8   4     3549.73     3507.03     94.31 o 
  -3   8   4     3697.37     3616.23     82.12 o 
  -2   8   4     1420.85     1357.13     42.32 o 
  -1   8   4      987.86      993.77     51.31 o 
   0   8   4     6116.33     5873.34    128.96 o 
   1   8   4     3253.45     3029.13     89.92 o 
   2   8   4      166.46      224.06     21.85 o 
   3   8   4      578.97      542.41     39.34 o 
   4   8   4      222.77      166.76     27.14 o 
   5   8   4      250.72      357.64     53.60 o 
   6   8   4       48.25       60.90     42.38 o 
   7   8   4       27.69       65.31     80.36 o 
  -7   9   4       22.16      -26.67     55.60 o 
  -6   9   4       42.82       35.94     38.28 o 
  -5   9   4       71.02       67.19     32.06 o 
  -4   9   4      160.42      121.31     31.94 o 
  -3   9   4     1551.96     1614.16     56.70 o 
  -2   9   4        1.90      -12.44     15.63 o 
  -1   9   4      360.32      372.50     27.22 o 
   0   9   4      424.94      423.22     28.23 o 
   1   9   4     4232.18     3981.40    123.34 o 
   2   9   4      957.65      931.81     40.97 o 
   3   9   4       39.21       57.04     27.84 o 
   4   9   4      950.31      914.69     79.92 o 
   5   9   4      634.12      733.59     56.99 o 
   6   9   4       87.82      113.56     46.60 o 
   7   9   4       51.48       86.74     55.27 o 
  -6  10   4        2.93      -19.91     49.75 o 
  -5  10   4       30.08       93.91     35.75 o 
  -4  10   4      371.82      396.68     46.03 o 
  -3  10   4        5.45      -12.09     19.54 o 
  -2  10   4      761.63      690.84     48.11 o 
  -1  10   4       58.47       72.79     20.74 o 
   0  10   4     1786.61     1776.73     57.67 o 
   1  10   4      274.98      278.63     26.80 o 
   2  10   4      163.83      189.94     25.59 o 
   3  10   4       12.93       20.60     29.38 o 
   4  10   4      193.81      172.00     34.50 o 
   5  10   4        0.43      -10.88     29.90 o 
   6  10   4       65.54      126.80     53.42 o 
   7  10   4        0.11      -15.49     77.26 o 
  -6  11   4        0.04       69.76     45.17 o 
  -5  11   4       32.58      -12.71     35.19 o 
  -4  11   4      281.24      350.11     44.90 o 
  -3  11   4      443.41      382.55     36.07 o 
  -2  11   4      572.14      540.87     38.25 o 
  -1  11   4     1293.02     1420.29     68.40 o 
   0  11   4       56.49       45.00     19.77 o 
   1  11   4     2123.44     2218.13     69.14 o 
   2  11   4     1720.84     1763.05     62.13 o 
   3  11   4      454.11      429.72     44.00 o 
   4  11   4       14.86       34.30     30.08 o 
   5  11   4      615.24      657.88     58.87 o 
   6  11   4       58.52       76.45     53.04 o 
  -6  12   4       45.24       28.05     79.67 o 
  -5  12   4       66.56       68.11     42.08 o 
  -4  12   4     2926.69     2922.04    112.27 o 
  -3  12   4       66.91       79.28     32.91 o 
  -2  12   4       13.72       -6.54     20.92 o 
  -1  12   4      757.51      747.68     44.09 o 
   0  12   4     1908.74     1868.37     65.83 o 
   1  12   4        3.51      -16.66     19.02 o 
   2  12   4      229.08      210.06     29.46 o 
   3  12   4      113.25       93.77     32.98 o 
   4  12   4       90.89      148.49     38.09 o 
   5  12   4       48.45       40.51     38.86 o 
   6  12   4       90.93      171.22     83.46 o 
  -5  13   4      182.38      124.89     59.04 o 
  -4  13   4      208.79      289.84     57.24 o 
  -3  13   4       15.79        4.44     28.22 o 
  -2  13   4      168.11      120.97     29.79 o 
  -1  13   4      400.28      399.58     37.33 o 
   0  13   4      703.62      708.30     45.64 o 
   1  13   4      767.57      781.90     60.45 o 
   2  13   4      400.39      424.95     39.18 o 
   3  13   4       88.04       75.58     57.79 o 
   4  13   4       17.26       38.02     37.03 o 
   5  13   4      330.74      435.36     59.66 o 
  -4  14   4      160.60       90.00     45.44 o 
  -3  14   4      329.91      288.32     49.84 o 
  -2  14   4       38.20       12.66     37.48 o 
  -1  14   4      500.21      406.24     40.68 o 
   0  14   4      288.28      266.05     35.25 o 
   1  14   4     1342.30     1315.12     61.91 o 
   2  14   4       23.75       43.50     41.17 o 
   3  14   4       96.60       73.75     39.13 o 
   4  14   4       23.97        9.61     40.34 o 
  -3  15   4        7.47       -9.51     42.46 o 
  -2  15   4        0.95       47.21     31.56 o 
  -1  15   4      118.73      172.35     35.23 o 
   0  15   4      963.68     1081.82     60.90 o 
   1  15   4        0.71      -20.63     27.28 o 
   2  15   4      131.64      109.32     48.86 o 
   3  15   4       59.72       70.43     52.79 o 
  -2  16   4        8.34       34.56     48.10 o 
  -1  16   4      312.34      332.09     50.94 o 
   0  16   4        3.77      -43.26     43.26 o 
   1  16   4      133.07      186.06     50.90 o 
   2  16   4        8.43      -51.45     61.43 o 
  -7   0   5     1142.26     1246.02    135.60 o 
  -5   0   5      411.44      358.33     37.29 o 
  -3   0   5     7797.84     7853.78    227.58 o 
  -1   0   5     1438.48     1743.43     47.70 o 
   1   0   5     3426.40     3475.42     83.08 o 
   3   0   5      688.40      652.62     29.99 o 
   5   0   5     1215.43      952.97     63.26 o 
   7   0   5        6.35       27.83     38.44 o 
  -8   1   5      110.82      193.79     63.48 o 
  -7   1   5       18.24       45.23     72.88 o 
  -6   1   5       36.05       71.37     40.01 o 
  -5   1   5       92.44       71.26     23.12 o 
  -4   1   5     1930.22     1875.43     54.48 o 
  -3   1   5     6779.59     7339.52    155.23 o 
  -2   1   5     5668.94     5871.24    169.09 o 
  -1   1   5     2183.29     2357.61     46.68 o 
   0   1   5      421.42      411.87     13.65 o 
   1   1   5    10182.20    10698.92    203.14 o 
   2   1   5    12001.28    12573.44    215.02 o 
   3   1   5       27.45       44.07      9.27 o 
   4   1   5        3.17      -17.31     17.31 o 
   5   1   5        3.50        3.29     23.87 o 
   6   1   5     1141.56     1345.34     58.86 o 
   7   1   5      220.89      288.70     45.05 o 
   8   1   5       51.92       53.87     41.37 o 
  -8   2   5      178.43      291.24     78.30 o 
  -7   2   5      338.14      425.41     66.63 o 
  -6   2   5      117.04      103.50     41.83 o 
  -5   2   5        0.95       -0.02     20.59 o 
  -4   2   5     1137.91     1101.30     40.53 o 
  -3   2   5    13949.54    14468.67    281.88 o 
  -2   2   5     7478.30     7909.80    336.98 o 
  -1   2   5    13412.44    14589.01    274.86 o 
   0   2   5     6941.32     7073.71    112.30 o 
   1   2   5    12191.31    12641.24    343.27 o 
   2   2   5     2685.84     2959.01     58.82 o 
   3   2   5     1226.23     1279.13     36.71 o 
   4   2   5      277.79      318.49     23.96 o 
   5   2   5       23.22       -3.19     21.38 o 
   6   2   5       94.74       50.09     28.33 o 
   7   2   5       48.93       -5.59     26.39 o 
   8   2   5        1.44        1.57     38.90 o 
  -8   3   5        0.41      -19.07     51.05 o 
  -7   3   5        2.78       40.98     43.90 o 
  -6   3   5      147.07      177.21     47.94 o 
  -5   3   5      146.69      123.70     27.29 o 
  -4   3   5     1575.61     1540.30     48.91 o 
  -3   3   5     2027.58     2028.88     55.23 o 
  -2   3   5     7648.03     8449.52    168.80 o 
  -1   3   5     1319.35     1306.81     29.80 o 
   0   3   5     6033.46     6198.37    124.42 o 
   1   3   5    12268.65    12298.64    236.04 o 
   2   3   5     6493.39     6757.53    135.90 o 
   3   3   5     6468.90     6341.88    115.38 o 
   4   3   5       57.58       58.62     16.44 o 
   5   3   5      748.70      754.96     47.42 o 
   6   3   5      376.56      320.30     40.45 o 
   7   3   5       98.85      116.59     46.90 o 
   8   3   5        7.40       14.59     42.31 o 
  -8   4   5       46.41      -55.22     55.22 o 
  -7   4   5      128.99      245.84     83.11 o 
  -6   4   5      398.35      456.21     65.00 o 
  -5   4   5      118.40      150.31     28.99 o 
  -4   4   5     2878.80     2471.88     67.89 o 
  -3   4   5      111.44       81.07     14.89 o 
  -2   4   5      175.00      200.27     25.33 o 
  -1   4   5      234.64      222.18     14.93 o 
   0   4   5      689.39      700.13     23.87 o 
   1   4   5       52.94       58.10     12.57 o 
   2   4   5       64.57       95.63     18.23 o 
   3   4   5      125.74      154.41     22.22 o 
   4   4   5      144.02      159.58     21.27 o 
   5   4   5       10.93       37.97     21.12 o 
   6   4   5      118.73       42.93     36.97 o 
   7   4   5       36.92       60.25     46.41 o 
   8   4   5      151.26       50.49     99.38 o 
  -8   5   5        0.25      -55.19     55.19 o 
  -7   5   5      275.02      240.90     62.44 o 
  -6   5   5      461.40      382.61     70.38 o 
  -5   5   5       58.55        6.52     22.20 o 
  -4   5   5        1.63        5.10     15.61 o 
  -3   5   5     9077.98     9102.79    187.71 o 
  -2   5   5     2353.96     2380.00     60.99 o 
  -1   5   5     1262.71     1132.74     57.22 o 
   0   5   5       15.21       28.86      9.72 o 
   1   5   5    18717.83    19732.16    375.79 o 
   2   5   5      856.11      845.74     24.57 o 
   3   5   5     3096.45     2937.76     98.04 o 
   4   5   5      268.16      275.26     32.44 o 
   5   5   5     1766.96     1688.46     86.86 o 
   6   5   5      118.00      162.54     62.55 o 
   7   5   5      342.94      306.33     60.03 o 
   8   5   5       47.77       10.91     56.52 o 
  -8   6   5      319.04      287.79     75.03 o 
  -7   6   5       37.55       15.66     88.88 o 
  -6   6   5      348.43      404.66     61.87 o 
  -5   6   5       35.33       45.15     36.54 o 
  -4   6   5     1972.58     1825.99     51.68 o 
  -3   6   5       39.30       43.44     17.63 o 
  -2   6   5    16769.03    17035.35    330.39 o 
  -1   6   5        1.75       -3.94     10.18 o 
   0   6   5     2545.42     2675.19     75.24 o 
   1   6   5      512.38      501.73     21.43 o 
   2   6   5     7380.21     7607.88    127.16 o 
   3   6   5       92.85      109.05     15.24 o 
   4   6   5        4.75        2.26     14.38 o 
   5   6   5       46.84      102.59     28.51 o 
   6   6   5       11.84        1.45     35.22 o 
   7   6   5       16.95      101.55     57.73 o 
   8   6   5      198.19      104.73    116.76 o 
  -7   7   5       24.31       34.34     55.08 o 
  -6   7   5       71.89       71.24     24.19 o 
  -5   7   5       12.29       40.00     22.63 o 
  -4   7   5       28.17       51.83     17.56 o 
  -3   7   5     5408.19     5209.62    115.48 o 
  -2   7   5     1477.17     1361.65     40.59 o 
  -1   7   5      233.71      244.01     22.35 o 
   0   7   5      429.41      337.51     20.10 o 
   1   7   5     6398.11     6380.23    120.12 o 
   2   7   5     4112.43     3800.28    102.98 o 
   3   7   5      557.45      608.23     40.69 o 
   4   7   5       70.37       81.83     22.33 o 
   5   7   5      479.02      553.80     56.64 o 
   6   7   5      266.84      257.51     54.15 o 
   7   7   5      240.66      244.89     58.01 o 
   8   7   5        0.56      -69.69     69.69 o 
  -7   8   5      548.00      651.52     85.39 o 
  -6   8   5      221.63      279.07     44.58 o 
  -5   8   5      264.78      281.42     33.13 o 
  -4   8   5     1903.73     1924.81     57.40 o 
  -3   8   5     2320.62     2387.38     62.33 o 
  -2   8   5     1083.09     1058.69     72.75 o 
  -1   8   5      213.96      189.28     19.41 o 
   0   8   5      138.05      156.99     17.47 o 
   1   8   5      433.66      405.97     26.67 o 
   2   8   5      262.44      256.26     23.33 o 
   3   8   5      262.37      265.65     30.05 o 
   4   8   5        3.55       26.17     21.79 o 
   5   8   5       45.53       68.36     48.42 o 
   6   8   5        4.25       24.47     40.54 o 
   7   8   5        3.97      -41.65    104.71 o 
  -7   9   5       59.89      -19.57     55.75 o 
  -6   9   5        5.82      -23.06     35.39 o 
  -5   9   5       72.78      100.69     35.11 o 
  -4   9   5     2505.33     2185.06     74.02 o 
  -3   9   5       50.20       45.12     17.57 o 
  -2   9   5     3142.62     3112.27     74.40 o 
  -1   9   5      103.21       89.13     16.34 o 
   0   9   5     4644.41     4411.47    126.65 o 
   1   9   5     1122.72     1017.76     66.49 o 
   2   9   5     9017.93     8851.74    187.84 o 
   3   9   5      265.06      263.81     33.70 o 
   4   9   5        0.94       29.88     25.57 o 
   5   9   5      344.29      392.31     52.04 o 
   6   9   5      744.05      837.72     80.63 o 
   7   9   5       12.65       18.46     51.87 o 
  -6  10   5       28.16       84.55     52.67 o 
  -5  10   5       22.06       44.37     36.22 o 
  -4  10   5       64.87       59.36     31.49 o 
  -3  10   5     2053.78     2004.91     67.24 o 
  -2  10   5       65.03       47.73     39.74 o 
  -1  10   5      286.99      342.66     49.08 o 
   0  10   5      307.52      274.57     26.87 o 
   1  10   5     4502.04     4106.63    102.54 o 
   2  10   5       29.51       45.75     19.33 o 
   3  10   5       20.66        4.80     24.41 o 
   4  10   5       14.71        9.28     27.65 o 
   5  10   5      253.44      272.96     44.24 o 
   6  10   5        0.25       -4.17     45.21 o 
   7  10   5        0.02      -18.93     76.92 o 
  -6  11   5       30.01       45.91     49.11 o 
  -5  11   5        6.74        9.00     38.11 o 
  -4  11   5       93.19      100.80     36.03 o 
  -3  11   5      118.90      178.37     29.37 o 
  -2  11   5      730.29      748.34     43.43 o 
  -1  11   5      443.16      492.94     35.54 o 
   0  11   5      240.76      274.11     52.40 o 
   1  11   5      347.89      355.41     35.19 o 
   2  11   5      642.60      703.63     41.19 o 
   3  11   5       19.35       19.92     26.07 o 
   4  11   5        0.46      -10.08     43.46 o 
   5  11   5        4.09        3.04     33.19 o 
   6  11   5       65.47      105.12     54.03 o 
  -6  12   5        0.21       68.32     78.64 o 
  -5  12   5       11.21       -0.16     40.46 o 
  -4  12   5      588.93      582.53     57.90 o 
  -3  12   5      880.36      943.00     53.40 o 
  -2  12   5        2.61      -15.22     20.30 o 
  -1  12   5      150.85      160.44     26.58 o 
   0  12   5      630.94      578.09     39.60 o 
   1  12   5        9.07       15.47     20.57 o 
   2  12   5      103.89      120.97     26.81 o 
   3  12   5      115.23       60.35     30.97 o 
   4  12   5       72.22       52.33     34.39 o 
   5  12   5        7.74       92.34     41.92 o 
   6  12   5       83.45      162.44     82.60 o 
  -5  13   5        0.03      -37.71     56.46 o 
  -4  13   5      177.76      211.13     47.59 o 
  -3  13   5     1025.43     1019.40     97.89 o 
  -2  13   5      294.71      282.30     35.14 o 
  -1  13   5      188.51      155.89     31.18 o 
   0  13   5       84.44       51.03     24.80 o 
   1  13   5     1076.60     1067.44     53.94 o 
   2  13   5     1617.16     1516.87     65.05 o 
   3  13   5      586.13      590.87    109.86 o 
   4  13   5       20.07       31.85     36.36 o 
   5  13   5        5.85       -6.36     50.53 o 
  -4  14   5       71.89      103.13     46.08 o 
  -3  14   5      399.21      475.89     57.44 o 
  -2  14   5      406.30      569.54     47.64 o 
  -1  14   5      303.85      388.03     39.75 o 
   0  14   5      209.24      219.48     33.92 o 
   1  14   5      170.09      126.38     34.48 o 
   2  14   5      178.07      159.57     50.59 o 
   3  14   5       85.59       67.00     39.29 o 
   4  14   5       42.01       77.49     43.92 o 
  -3  15   5      384.79      324.02     95.33 o 
  -2  15   5        8.16       -5.78     31.54 o 
  -1  15   5      143.07      153.51     35.34 o 
   0  15   5      161.45      204.91     37.59 o 
   1  15   5      582.28      552.98     48.71 o 
   2  15   5        2.81      -30.55     41.00 o 
   3  15   5      346.17      428.47     93.61 o 
  -2  16   5       64.89       42.68     69.78 o 
  -1  16   5        3.07       57.56     45.41 o 
   0  16   5       18.08      -11.07     35.89 o 
   1  16   5       10.59      -42.32     42.32 o 
   2  16   5       30.13       85.35     70.72 o 
  -8   0   6       21.25       30.46     81.91 o 
  -6   0   6     2769.69     2881.79    187.05 o 
  -4   0   6      684.87      663.97     46.35 o 
   0   0   6     6397.70     7097.23    199.66 o 
   2   0   6       52.44      139.53     54.02 o 
   4   0   6     1741.63     1783.69     81.15 o 
   6   0   6       10.43       -8.32     31.90 o 
   8   0   6      230.83      180.14     56.88 o 
  -8   1   6       74.15       -8.89     52.25 o 
  -7   1   6      397.41      437.63     75.20 o 
  -6   1   6      311.70      342.72     67.02 o 
  -5   1   6      123.17      202.31     24.34 o 
  -4   1   6     1689.30     1744.86     53.45 o 
  -3   1   6     8528.21     9206.65    232.06 o 
  -2   1   6     1217.06      541.07     72.88 o 
  -1   1   6    24676.12    26974.59    448.54 o 
   0   1   6        3.13        3.95      5.32 o 
   1   1   6     7018.14     6809.25    114.94 o 
   2   1   6     2216.64     2451.63     56.82 o 
   3   1   6    21127.95    21315.66    330.53 o 
   4   1   6       59.59       75.11     18.73 o 
   5   1   6       36.07        0.15     18.81 o 
   6   1   6       96.14       80.24     25.69 o 
   7   1   6      282.38      262.48     39.74 o 
   8   1   6      253.10      273.22     67.24 o 
  -8   2   6       21.88      -49.32     49.32 o 
  -7   2   6      274.30      347.66     62.39 o 
  -6   2   6      501.57      545.18     64.84 o 
  -5   2   6      738.00      729.74     53.24 o 
  -4   2   6      124.53      180.48     20.44 o 
  -3   2   6      524.82      567.32     27.87 o 
  -2   2   6     8593.18     9466.85    218.30 o 
  -1   2   6     1963.42     1980.24     41.37 o 
   0   2   6      222.74      233.24     12.26 o 
   1   2   6     2802.73     2799.26     54.97 o 
   2   2   6     1285.09     1418.13     34.55 o 
   3   2   6       67.80       80.29     10.45 o 
   4   2   6      986.13      884.00     43.37 o 
   5   2   6       12.22       18.24     22.31 o 
   6   2   6       20.99       15.24     22.83 o 
   7   2   6       66.47       45.04     29.09 o 
   8   2   6       64.29      -29.63     38.18 o 
  -8   3   6      327.45      268.94    157.54 o 
  -7   3   6       81.59       34.97     46.33 o 
  -6   3   6      931.68      933.51     80.51 o 
  -5   3   6     3129.18     3126.29    101.81 o 
  -4   3   6      584.12      605.30     39.77 o 
  -3   3   6     3065.35     3013.08     76.97 o 
  -2   3   6    15633.78    16309.76    362.59 o 
  -1   3   6     9546.20     9920.95    191.68 o 
   0   3   6     8879.60     8843.21    154.82 o 
   1   3   6      378.65      370.26     15.48 o 
   2   3   6    15929.01    16504.62    313.71 o 
   3   3   6      803.90      751.42     48.81 o 
   4   3   6     2072.14     2072.35     61.36 o 
   5   3   6      187.24      121.57     27.86 o 
   6   3   6      788.76     1054.18     63.15 o 
   7   3   6      261.51      260.32     68.34 o 
   8   3   6       17.28       57.49     42.11 o 
  -8   4   6       38.74       57.84     75.80 o 
  -7   4   6      439.73      500.07    110.73 o 
  -6   4   6      562.55      613.02     79.41 o 
  -5   4   6     1399.77     1433.47     66.07 o 
  -4   4   6       31.05        9.07     16.10 o 
  -3   4   6      896.34      802.46     37.11 o 
  -2   4   6      593.07      579.78     31.48 o 
  -1   4   6     3976.51     3839.44     83.99 o 
   0   4   6      331.08      404.74     18.52 o 
   1   4   6      841.57      779.40     27.36 o 
   2   4   6      852.07      895.28     27.79 o 
   3   4   6     1503.21     1406.60     37.23 o 
   4   4   6       43.77       62.16     17.80 o 
   5   4   6       17.07       16.79     23.63 o 
   6   4   6       30.07        3.31     28.43 o 
   7   4   6        6.74       37.76     45.02 o 
   8   4   6       48.97       -1.70     41.10 o 
  -8   5   6        2.92      -17.00    131.55 o 
  -7   5   6      130.81       50.43     49.56 o 
  -6   5   6      197.59      234.37     68.92 o 
  -5   5   6      543.26      616.70     46.37 o 
  -4   5   6        9.20       11.68     16.54 o 
  -3   5   6        1.07       -3.86     13.49 o 
  -2   5   6     5820.78     5290.19    115.26 o 
  -1   5   6      481.02      468.94     27.62 o 
   0   5   6     1624.73     1592.06     49.77 o 
   1   5   6      174.42      169.04     16.11 o 
   2   5   6     4875.92     4667.47     92.11 o 
   3   5   6      833.11      729.51     59.53 o 
   4   5   6     2349.00     2152.15     64.78 o 
   5   5   6      986.43      967.45     55.79 o 
   6   5   6       26.42       47.79     47.04 o 
   7   5   6        0.24       28.80     46.72 o 
   8   5   6       60.69       21.32     85.26 o 
  -8   6   6       39.32       18.56     96.11 o 
  -7   6   6       26.78       -7.46    104.19 o 
  -6   6   6        7.76       13.56     13.71 o 
  -5   6   6      421.95      441.72     35.00 o 
  -4   6   6       94.77      128.74     34.32 o 
  -3   6   6     1485.57     1285.20     85.74 o 
  -2   6   6      726.34      713.78     31.78 o 
  -1   6   6     4951.33     4730.88    104.64 o 
   0   6   6      311.69      363.01     21.36 o 
   1   6   6     2346.95     2325.33     68.95 o 
   2   6   6      842.81      850.74     27.00 o 
   3   6   6        6.43       -1.91     14.80 o 
   4   6   6       77.10       76.87     23.32 o 
   5   6   6      450.31      539.58     54.25 o 
   6   6   6        1.91       73.31     38.96 o 
   7   6   6        1.40       10.85     44.76 o 
   8   6   6        0.08       -5.51     80.19 o 
  -7   7   6      431.63      454.23     76.11 o 
  -6   7   6      419.71      471.44     54.54 o 
  -5   7   6       69.40       52.27     23.74 o 
  -4   7   6       83.48       88.26     20.10 o 
  -3   7   6      347.44      365.97     25.43 o 
  -2   7   6     8431.20     8205.71    213.83 o 
  -1   7   6     4701.81     4682.18    127.74 o 
   0   7   6      326.52      324.55     20.43 o 
   1   7   6       26.62       38.14     12.12 o 
   2   7   6     4472.01     4306.57    159.83 o 
   3   7   6     2815.86     2603.12     74.01 o 
   4   7   6     1861.67     1895.46     64.56 o 
   5   7   6      134.11      119.57     31.40 o 
   6   7   6       71.92       92.14     45.38 o 
   7   7   6       34.82       75.60     49.14 o 
  -7   8   6      359.46      378.05     76.72 o 
  -6   8   6      721.35      734.31     50.42 o 
  -5   8   6      702.86      746.68     47.41 o 
  -4   8   6      163.69      184.09     27.63 o 
  -3   8   6      283.96      298.73     25.25 o 
  -2   8   6      738.53      722.73     35.24 o 
  -1   8   6     2933.85     2929.54     67.89 o 
   0   8   6        8.46       16.32     11.91 o 
   1   8   6      874.89      906.30     33.08 o 
   2   8   6      600.78      607.97     36.83 o 
   3   8   6      363.42      369.32     31.24 o 
   4   8   6      183.36       99.47     44.83 o 
   5   8   6      144.92      169.30     44.72 o 
   6   8   6      163.70       93.04     46.05 o 
   7   8   6       22.74       69.44     51.84 o 
  -7   9   6        9.52      -28.56     55.89 o 
  -6   9   6       56.11       38.81     37.44 o 
  -5   9   6      548.53      626.60     46.15 o 
  -4   9   6       10.01       -3.44     21.72 o 
  -3   9   6      791.56      772.38     70.25 o 
  -2   9   6      435.63      388.04     27.17 o 
  -1   9   6     5196.92     5010.41    104.31 o 
   0   9   6     2021.08     1941.48     63.28 o 
   1   9   6        4.86        0.04     15.63 o 
   2   9   6     1516.48     1426.10     54.39 o 
   3   9   6     1994.11     1922.43     74.21 o 
   4   9   6      360.58      308.90     32.74 o 
   5   9   6      296.80      329.24     43.80 o 
   6   9   6       80.74      107.49     47.27 o 
   7   9   6       60.27       72.27     81.22 o 
  -6  10   6       90.68       73.13     45.46 o 
  -5  10   6      140.00      131.93     39.71 o 
  -4  10   6      201.57      199.00     32.18 o 
  -3  10   6       12.25       21.68     18.09 o 
  -2  10   6      930.03      868.87     39.19 o 
  -1  10   6        3.73        8.60     15.18 o 
   0  10   6        8.99        2.57     15.65 o 
   1  10   6       43.57       39.16     18.57 o 
   2  10   6        8.42       11.66     17.76 o 
   3  10   6      143.49      108.38     28.68 o 
   4  10   6      366.91      388.75     47.30 o 
   5  10   6        8.72       -4.70     32.62 o 
   6  10   6      112.58       53.43     54.63 o 
  -6  11   6       41.70       52.68     47.44 o 
  -5  11   6      149.56      141.04     43.73 o 
  -4  11   6       46.54       15.18     32.77 o 
  -3  11   6     1234.81     1282.60     63.18 o 
  -2  11   6      110.20      128.17     26.13 o 
  -1  11   6     2289.25     2323.33     73.18 o 
   0  11   6     1537.63     1378.57     58.14 o 
   1  11   6      795.55      798.39     73.02 o 
   2  11   6      296.80      350.90     33.07 o 
   3  11   6     1865.49     1827.01     78.34 o 
   4  11   6      340.82      412.38     45.58 o 
   5  11   6       14.93       25.73     34.97 o 
   6  11   6        1.12      -41.82     67.45 o 
  -6  12   6      309.49      200.64     92.41 o 
  -5  12   6       33.90       21.87     43.81 o 
  -4  12   6       12.70       53.14     38.27 o 
  -3  12   6      226.63      296.75     37.31 o 
  -2  12   6     1102.30     1183.32     55.85 o 
  -1  12   6      326.52      338.88     38.73 o 
   0  12   6      616.87      672.67     46.17 o 
   1  12   6      269.32      262.44     30.95 o 
   2  12   6       38.57       27.62     23.04 o 
   3  12   6       29.74       63.62     33.62 o 
   4  12   6      105.12      121.08     38.50 o 
   5  12   6       50.92      164.18     45.49 o 
  -5  13   6        0.56       -1.55     52.59 o 
  -4  13   6       60.93       54.96     62.12 o 
  -3  13   6      180.49      204.50     36.47 o 
  -2  13   6      792.18      832.36     51.82 o 
  -1  13   6      867.10      791.69     48.79 o 
   0  13   6      209.94      229.27     31.92 o 
   1  13   6      241.61      210.10     32.44 o 
   2  13   6      195.40      160.78     36.36 o 
   3  13   6      832.14      814.03     61.51 o 
   4  13   6      249.32      288.83     62.28 o 
   5  13   6       24.48      -59.54     76.92 o 
  -4  14   6       36.90      -13.58     42.43 o 
  -3  14   6       86.65       94.16     45.09 o 
  -2  14   6      146.56      179.93     36.28 o 
  -1  14   6      299.36      273.47     36.57 o 
   0  14   6       14.10        2.78     28.91 o 
   1  14   6      341.96      445.17     41.59 o 
   2  14   6        1.62      -43.76     74.85 o 
   3  14   6        8.17       22.75     33.51 o 
   4  14   6        3.28      -68.66     72.79 o 
  -3  15   6       86.23        7.06     73.31 o 
  -2  15   6      981.34      978.64     77.00 o 
  -1  15   6        2.63       -9.98     33.63 o 
   0  15   6      226.22      277.09     51.14 o 
   1  15   6      104.75      130.10     33.85 o 
   2  15   6      618.64      721.95     75.38 o 
  -2  16   6        1.02      -38.67     82.17 o 
  -1  16   6      101.50      159.34     81.39 o 
   0  16   6       32.36       50.03     46.72 o 
   1  16   6        3.29       64.49     54.89 o 
  -7   0   7       24.88       34.59     67.28 o 
  -5   0   7     1023.60     1152.61     66.19 o 
  -3   0   7        5.15        8.86     31.23 o 
  -1   0   7       86.55       76.15     11.93 o 
   1   0   7      293.56      331.60     20.74 o 
   3   0   7      682.24      694.95     41.60 o 
   5   0   7      108.02       89.73     32.74 o 
   7   0   7      403.09      394.10     60.21 o 
  -8   1   7        3.26      113.35     58.06 o 
  -7   1   7        7.89       31.73     47.82 o 
  -6   1   7     1061.78     1132.09    112.11 o 
  -5   1   7     3793.01     3835.60    105.76 o 
  -4   1   7     4551.66     4752.60    111.18 o 
  -3   1   7     1057.27     1022.82     38.12 o 
  -2   1   7     2283.40     2318.79     67.49 o 
  -1   1   7     6893.74     7306.07    129.17 o 
   0   1   7    36710.72    37237.14    631.66 o 
   1   1   7       39.43       63.51      7.41 o 
   2   1   7       32.19       49.28      8.91 o 
   3   1   7      898.24      929.88     42.42 o 
   4   1   7     3795.30     3696.96     96.27 o 
   5   1   7     1351.31     1273.66     70.31 o 
   6   1   7       60.20       80.92     26.00 o 
   7   1   7      128.91      216.56     35.69 o 
   8   1   7       18.66       48.02     40.69 o 
  -8   2   7       23.93        9.45     53.91 o 
  -7   2   7        1.35      -13.05     46.17 o 
  -6   2   7       10.67        6.57     37.47 o 
  -5   2   7     2135.30     2087.40     64.63 o 
  -4   2   7     1571.40     1591.27     52.55 o 
  -3   2   7     1153.20      999.30     38.07 o 
  -2   2   7      164.47      126.43     17.37 o 
  -1   2   7     9417.84     9794.56    235.32 o 
   0   2   7      858.77      907.50     50.77 o 
   1   2   7      657.43      623.13     24.10 o 
   2   2   7      572.45      512.35     21.43 o 
   3   2   7       56.99       65.01     11.36 o 
   4   2   7       35.90       38.01     20.53 o 
   5   2   7       64.11       58.16     22.12 o 
   6   2   7       22.13       20.35     25.01 o 
   7   2   7      159.98      215.15     36.30 o 
   8   2   7       31.21       93.97     70.82 o 
  -8   3   7       37.50       66.68    110.73 o 
  -7   3   7        1.33      -17.92     44.22 o 
  -6   3   7      593.97      542.52    110.82 o 
  -5   3   7      150.58      141.40     30.35 o 
  -4   3   7     1514.84     1418.97     52.95 o 
  -3   3   7     1028.25     1030.83     38.58 o 
  -2   3   7     3342.31     3261.78     76.32 o 
  -1   3   7     6566.77     6191.87    125.32 o 
   0   3   7     3151.75     3288.41     59.11 o 
   1   3   7     2605.82     2422.76     56.88 o 
   2   3   7      218.24      252.89     13.12 o 
   3   3   7     3419.91     3265.76     68.55 o 
   4   3   7     3005.45     2770.99     74.61 o 
   5   3   7      344.55      340.14     37.14 o 
   6   3   7      163.43      217.51     46.68 o 
   7   3   7       10.06      -22.24     27.93 o 
   8   3   7      100.68       99.99     64.87 o 
  -8   4   7       35.42       97.05     62.95 o 
  -7   4   7       18.99       16.25     47.30 o 
  -6   4   7      482.49      549.84     50.67 o 
  -5   4   7      130.63       98.94     28.20 o 
  -4   4   7      155.77      144.08     22.71 o 
  -3   4   7      327.12      360.72     25.22 o 
  -2   4   7       86.15       62.40     13.53 o 
  -1   4   7       36.38       44.82      8.57 o 
   0   4   7     2561.70     2739.49     65.12 o 
   1   4   7      203.88      188.66     17.43 o 
   2   4   7      274.17      224.50     15.38 o 
   3   4   7       16.45       32.85     18.23 o 
   4   4   7       66.20       94.19     19.17 o 
   5   4   7       23.52        9.80     24.71 o 
   6   4   7      851.89      815.15     57.87 o 
   7   4   7        0.36       -8.83     45.18 o 
   8   4   7        0.12      122.06     57.55 o 
  -8   5   7       91.13       91.79    100.67 o 
  -7   5   7      116.25      147.61     61.36 o 
  -6   5   7      163.84      165.46     55.93 o 
  -5   5   7     3917.90     3866.89    120.95 o 
  -4   5   7      537.52      540.93     33.94 o 
  -3   5   7       84.70       62.29     16.24 o 
  -2   5   7      303.98      300.97     26.88 o 
  -1   5   7    24566.53    25166.99    474.89 o 
   0   5   7      168.94      219.23     16.50 o 
   1   5   7     6369.19     6391.41    134.46 o 
   2   5   7     2660.34     2637.27     59.50 o 
   3   5   7     5780.37     5124.01    200.10 o 
   4   5   7      101.24      102.61     20.76 o 
   5   5   7     1611.50     1548.95     69.43 o 
   6   5   7      126.51      131.75     39.88 o 
   7   5   7      144.47      222.49     56.70 o 
   8   5   7        5.25       53.52     80.02 o 
  -8   6   7       79.60      -55.17     55.17 o 
  -7   6   7       13.66      -10.94     53.47 o 
  -6   6   7      284.59      280.57     33.79 o 
  -5   6   7       82.36       96.45     41.77 o 
  -4   6   7     4463.44     4310.67    107.24 o 
  -3   6   7      361.14      377.47     28.56 o 
  -2   6   7      539.31      618.95     37.04 o 
  -1   6   7      283.80      270.64     23.15 o 
   0   6   7     3777.24     3993.08     90.61 o 
   1   6   7      458.94      464.49     22.65 o 
   2   6   7       52.45       73.89     13.87 o 
   3   6   7       21.11        9.37     16.00 o 
   4   6   7      141.82      166.66     24.33 o 
   5   6   7        7.23       27.31     26.37 o 
   6   6   7      286.34      212.26     50.23 o 
   7   6   7        0.71      -17.72     67.28 o 
  -7   7   7      214.90      204.42    159.43 o 
  -6   7   7       20.90       41.89     24.80 o 
  -5   7   7     3013.50     2827.11     85.50 o 
  -4   7   7      492.16      483.97     40.70 o 
  -3   7   7       76.17      162.26     24.32 o 
  -2   7   7       47.30       61.05     16.79 o 
  -1   7   7    10574.71    10673.69    252.78 o 
   0   7   7     4776.87     4678.89    105.77 o 
   1   7   7     1973.39     2005.79     55.74 o 
   2   7   7      231.00      249.17     18.14 o 
   3   7   7      928.20      904.17     83.10 o 
   4   7   7      679.79      689.87     53.85 o 
   5   7   7      609.31      575.01     47.48 o 
   6   7   7        0.52        2.24     37.36 o 
   7   7   7       51.16       97.57     70.72 o 
  -7   8   7      100.08       83.04     62.46 o 
  -6   8   7      177.03      186.28     34.91 o 
  -5   8   7      927.14      934.23     51.17 o 
  -4   8   7       22.36       29.59     18.35 o 
  -3   8   7       72.89      117.68     19.83 o 
  -2   8   7      308.33      297.79     23.76 o 
  -1   8   7       55.12       52.79     14.79 o 
   0   8   7       65.96       74.28     14.37 o 
   1   8   7        3.24       -7.39     12.04 o 
   2   8   7        0.68        8.10     15.06 o 
   3   8   7      208.18      298.77     34.34 o 
   4   8   7        5.25      -15.27     21.53 o 
   5   8   7       13.97        9.74     35.16 o 
   6   8   7       76.37      -31.66     56.27 o 
   7   8   7       16.76       49.73     76.23 o 
  -7   9   7       24.89       57.37     84.92 o 
  -6   9   7      416.43      478.86     50.32 o 
  -5   9   7       24.36      -14.28     24.53 o 
  -4   9   7     1015.26     1126.82     47.16 o 
  -3   9   7      701.22      687.47     53.19 o 
  -2   9   7     2937.30     2938.72    112.64 o 
  -1   9   7     1134.04     1100.63     55.42 o 
   0   9   7     7140.30     6914.60    134.96 o 
   1   9   7      370.18      380.05     29.57 o 
   2   9   7       98.82      110.62     21.80 o 
   3   9   7      968.06      840.61     49.74 o 
   4   9   7     3449.78     3433.83    131.96 o 
   5   9   7       23.58       43.25     39.79 o 
   6   9   7      133.56      115.81     70.90 o 
   7   9   7        0.27      -72.44     72.44 o 
  -6  10   7       56.24       65.27     45.80 o 
  -5  10   7      115.76      186.51     34.40 o 
  -4  10   7      345.50      334.96     37.20 o 
  -3  10   7      286.46      339.72     29.74 o 
  -2  10   7       23.02       20.06     17.95 o 
  -1  10   7      787.11      798.06     46.66 o 
   0  10   7      122.00      166.90     23.66 o 
   1  10   7      322.76      283.18     27.04 o 
   2  10   7       10.12       16.05     18.60 o 
   3  10   7       73.47       83.85     39.37 o 
   4  10   7       39.31       41.33     29.55 o 
   5  10   7       92.08      135.93     48.49 o 
   6  10   7        1.61      -12.56     67.63 o 
  -6  11   7      192.77      149.69     51.88 o 
  -5  11   7        3.17      -36.22     36.22 o 
  -4  11   7      667.10      696.62     70.71 o 
  -3  11   7      618.80      728.49     43.41 o 
  -2  11   7      667.94      628.08     37.52 o 
  -1  11   7        2.85        0.01     19.15 o 
   0  11   7     2172.65     2278.37     72.17 o 
   1  11   7      249.87      280.33     30.20 o 
   2  11   7       22.30       17.02     19.67 o 
   3  11   7        6.35       12.26     27.37 o 
   4  11   7      327.44      408.21     46.91 o 
   5  11   7      166.48      161.17    116.67 o 
   6  11   7       15.04       59.19     76.57 o 
  -6  12   7       68.58      -18.41     70.04 o 
  -5  12   7      200.18      234.24     52.71 o 
  -4  12   7       12.55       20.79     36.64 o 
  -3  12   7        5.27       22.34     26.84 o 
  -2  12   7      121.59       94.25     27.01 o 
  -1  12   7       35.27       40.38     24.82 o 
   0  12   7       28.85       12.81     21.23 o 
   1  12   7      175.12      170.45     28.79 o 
   2  12   7       99.34      127.31     33.57 o 
   3  12   7       76.64       89.22     32.77 o 
   4  12   7      172.08      166.82     52.18 o 
   5  12   7       53.11      138.52     57.92 o 
  -5  13   7      459.20      487.19     90.94 o 
  -4  13   7       64.17       13.54     42.15 o 
  -3  13   7        9.08       40.01     29.89 o 
  -2  13   7      153.19      172.20     54.74 o 
  -1  13   7     1055.10     1023.41     54.00 o 
   0  13   7     1896.93     1840.99     69.18 o 
   1  13   7      641.33      680.24     47.81 o 
   2  13   7       29.98       33.32     40.13 o 
   3  13   7      146.77      192.14     71.15 o 
   4  13   7      420.99      482.98     72.60 o 
   5  13   7      444.31      527.08    112.20 o 
  -4  14   7      149.53      302.00     90.86 o 
  -3  14   7      158.52      201.15     38.96 o 
  -2  14   7      176.58      225.40     37.55 o 
  -1  14   7      109.67       99.05     29.49 o 
   0  14   7       15.60       52.74     39.57 o 
   1  14   7      168.95      135.91     36.06 o 
   2  14   7      186.36      171.22     83.46 o 
   3  14   7        8.88       33.05     52.14 o 
  -3  15   7       65.14       97.91     80.70 o 
  -2  15   7       28.39       79.28     36.62 o 
  -1  15   7      687.98      697.83     68.31 o 
   0  15   7        0.34       -1.53     28.49 o 
   1  15   7      324.57      398.49     43.36 o 
   2  15   7        1.32       20.58     46.89 o 
  -1  16   7        8.66      114.78     79.67 o 
   0  16   7        0.50      -12.56     65.22 o 
   1  16   7        1.93      -63.84     64.36 o 
  -8   0   8      824.52      923.89    144.03 o 
  -6   0   8        5.18       51.11     53.86 o 
  -4   0   8        9.93       -5.40     23.32 o 
  -2   0   8        8.05       20.13     25.38 o 
   0   0   8     1104.30     1162.11     50.96 o 
   2   0   8      427.91      439.87     25.47 o 
   4   0   8       18.37      -14.56     23.00 o 
   6   0   8      299.03      303.77     50.05 o 
   8   0   8       26.08       66.59     73.13 o 
  -8   1   8       38.12       18.38     65.56 o 
  -7   1   8       62.52       26.25     48.15 o 
  -6   1   8       20.58       40.72     41.71 o 
  -5   1   8     2646.65     2548.49     74.62 o 
  -4   1   8      417.91      479.82     42.07 o 
  -3   1   8     8755.03     8870.85    212.41 o 
  -2   1   8      108.20      151.85     16.65 o 
  -1   1   8    10743.44    11192.43    211.80 o 
   0   1   8     1891.72     2212.42     83.08 o 
   1   1   8    22159.95    22240.16    419.10 o 
   2   1   8     1623.41     1494.31     51.17 o 
   3   1   8      842.42      791.84     26.25 o 
   4   1   8      226.63      258.58     26.98 o 
   5   1   8     2468.15     2431.30     93.21 o 
   6   1   8       19.70       25.95     24.96 o 
   7   1   8       68.09       75.30     32.64 o 
   8   1   8       50.18       66.41     53.10 o 
  -8   2   8        1.94      -41.44     57.74 o 
  -7   2   8       47.10       40.07     48.45 o 
  -6   2   8       16.49       26.59     38.57 o 
  -5   2   8      685.56      629.40     39.57 o 
  -4   2   8     1352.14     1333.79     48.82 o 
  -3   2   8     3663.09     3701.59    161.79 o 
  -2   2   8      303.70      240.52     23.41 o 
  -1   2   8     1293.10     1340.45     33.14 o 
   0   2   8     1244.09     1483.37     36.30 o 
   1   2   8       15.30        9.31      5.71 o 
   2   2   8     2590.76     2586.69     55.87 o 
   3   2   8      204.11      218.66     15.68 o 
   4   2   8      205.87      222.06     25.56 o 
   5   2   8       82.94      112.39     25.87 o 
   6   2   8       29.10       61.93     26.30 o 
   7   2   8        5.13       60.11     31.47 o 
   8   2   8       20.05       -4.97     52.10 o 
  -8   3   8        4.62       24.76     64.16 o 
  -7   3   8      412.42      532.59     74.89 o 
  -6   3   8      244.44      302.89     96.36 o 
  -5   3   8     1120.48     1010.70     72.92 o 
  -4   3   8     6562.76     6409.83    189.48 o 
  -3   3   8     3828.51     3635.37    102.84 o 
  -2   3   8     1329.14     1213.46     35.81 o 
  -1   3   8       34.00       29.99      8.42 o 
   0   3   8    27811.93    29417.55    448.54 o 
   1   3   8     5043.18     5114.85     96.18 o 
   2   3   8     5797.55     5699.26    107.24 o 
   3   3   8     1078.43     1118.52     33.92 o 
   4   3   8     1841.37     1913.07     59.88 o 
   5   3   8      414.56      370.91     40.14 o 
   6   3   8      438.15      448.84     41.20 o 
   7   3   8        1.92       37.33     35.38 o 
   8   3   8       27.38       62.21     53.75 o 
  -8   4   8       33.80       36.23     65.46 o 
  -7   4   8       74.76      109.15     58.93 o 
  -6   4   8        0.85       20.36     28.26 o 
  -5   4   8       49.14       80.37     27.77 o 
  -4   4   8      341.57      324.31     28.50 o 
  -3   4   8       46.09       42.16     16.86 o 
  -2   4   8      838.28      763.69     37.18 o 
  -1   4   8     2036.32     2036.88     51.04 o 
   0   4   8      384.13      390.76     18.17 o 
   1   4   8      272.95      281.05     17.52 o 
   2   4   8       21.41       26.07      9.95 o 
   3   4   8        7.67       10.77     13.81 o 
   4   4   8        2.36        1.04     16.68 o 
   5   4   8       13.74       46.01     32.46 o 
   6   4   8       67.55       84.06     33.41 o 
   7   4   8      142.63      159.50     53.54 o 
   8   4   8        2.91       26.33     80.88 o 
  -8   5   8      288.10      276.16     74.48 o 
  -7   5   8      126.54      160.56     60.20 o 
  -6   5   8        1.74      -28.42     43.31 o 
  -5   5   8       58.34       79.75     28.44 o 
  -4   5   8     3871.74     3783.32     97.17 o 
  -3   5   8     1110.87     1064.52     51.89 o 
  -2   5   8     1953.74     1979.02     55.97 o 
  -1   5   8     1051.21     1089.78     30.98 o 
   0   5   8     7052.99     6456.93    154.89 o 
   1   5   8     2457.71     2158.01     66.55 o 
   2   5   8     2684.82     2479.41     57.56 o 
   3   5   8      371.29      395.00     28.09 o 
   4   5   8      926.18      952.86     42.86 o 
   5   5   8        2.94       48.65     28.54 o 
   6   5   8      174.05      176.17     77.26 o 
   7   5   8        0.88       -8.26     63.50 o 
   8   5   8        1.70      -29.08     77.44 o 
  -8   6   8        3.31      -75.37     80.19 o 
  -7   6   8      255.06      217.74     66.48 o 
  -6   6   8        9.36      -17.44     23.66 o 
  -5   6   8       56.43      103.07     32.46 o 
  -4   6   8      135.39      199.45     26.31 o 
  -3   6   8      504.01      504.64     47.56 o 
  -2   6   8      148.16      195.26     26.54 o 
  -1   6   8     1767.75     1677.56     63.73 o 
   0   6   8      294.06      360.42     22.08 o 
   1   6   8      818.16      828.95     30.24 o 
   2   6   8      349.65      342.02     21.39 o 
   3   6   8      388.22      404.48     29.53 o 
   4   6   8       72.83       97.92     22.84 o 
   5   6   8      429.19      477.45     44.44 o 
   6   6   8        2.29      -22.34     37.09 o 
   7   6   8       17.06      113.40     71.93 o 
  -7   7   8       43.49       59.67    126.74 o 
  -6   7   8        2.36      -24.34     24.34 o 
  -5   7   8      593.61      607.12     69.09 o 
  -4   7   8     3425.29     3266.73    107.30 o 
  -3   7   8     6217.82     5788.60    133.88 o 
  -2   7   8      321.87      319.13     41.72 o 
  -1   7   8      439.60      362.47     24.87 o 
   0   7   8     5117.79     4937.79    111.18 o 
   1   7   8     7775.12     7332.78    155.07 o 
   2   7   8     3347.44     3214.27     66.18 o 
   3   7   8       28.69        4.15     17.01 o 
   4   7   8      803.06      980.55     60.10 o 
   5   7   8      192.70      352.65     53.05 o 
   6   7   8      523.00      521.05     89.31 o 
   7   7   8       43.67       69.00     74.17 o 
  -7   8   8       21.85       69.87     58.20 o 
  -6   8   8      186.41      238.66     36.68 o 
  -5   8   8      430.16      463.06     40.17 o 
  -4   8   8       45.92       88.13     26.82 o 
  -3   8   8      728.78      732.67     46.16 o 
  -2   8   8       81.69      105.28     18.23 o 
  -1   8   8      198.75      172.33     27.20 o 
   0   8   8       12.67        6.13     15.86 o 
   1   8   8      634.89      599.84     28.65 o 
   2   8   8       13.84       -7.18     15.57 o 
   3   8   8      103.86      163.96     25.12 o 
   4   8   8      265.26      272.55     31.66 o 
   5   8   8        6.35       -1.77     37.80 o 
   6   8   8       25.68       -5.33     58.51 o 
   7   8   8        6.38       44.22     73.82 o 
  -7   9   8       20.16       13.62     60.35 o 
  -6   9   8       12.05      -19.43     29.21 o 
  -5   9   8      166.53      238.48     35.22 o 
  -4   9   8      354.24      335.47     30.97 o 
  -3   9   8      930.20      857.54     40.32 o 
  -2   9   8      989.04      816.11     37.14 o 
  -1   9   8      205.70      253.50     27.18 o 
   0   9   8     2103.07     2027.71     68.83 o 
   1   9   8     2975.08     2838.40     68.36 o 
   2   9   8      527.85      528.18     32.11 o 
   3   9   8       77.91       88.75     26.14 o 
   4   9   8       61.34       47.65     30.92 o 
   5   9   8      272.37      298.04     75.89 o 
   6   9   8       27.75      -50.25     59.19 o 
  -6  10   8       51.68       37.24     33.82 o 
  -5  10   8        1.89       32.64     29.60 o 
  -4  10   8      352.37      340.08     32.77 o 
  -3  10   8      374.68      417.40     40.94 o 
  -2  10   8      103.38       97.66     20.84 o 
  -1  10   8      188.23      158.85     21.48 o 
   0  10   8        0.65        7.49     14.89 o 
   1  10   8        1.53       -4.58     14.87 o 
   2  10   8     1212.28     1222.52     50.56 o 
   3  10   8        3.11       -1.23     29.44 o 
   4  10   8      276.14      275.42     50.02 o 
   5  10   8       12.95      -37.34     53.69 o 
   6  10   8      149.70       35.10     69.52 o 
  -6  11   8        0.55      -42.62     42.62 o 
  -5  11   8      871.81      875.69     71.98 o 
  -4  11   8       64.01       94.12     31.78 o 
  -3  11   8     1834.45     1859.89     62.80 o 
  -2  11   8      307.52      280.74     29.81 o 
  -1  11   8      865.94      960.89     68.97 o 
   0  11   8      375.80      393.10     32.79 o 
   1  11   8     2771.29     2674.09     79.93 o 
   2  11   8       65.47       59.68     22.56 o 
   3  11   8        0.56       30.88     35.86 o 
   4  11   8        0.02       23.45     40.38 o 
   5  11   8      509.22      561.15    101.35 o 
  -5  12   8       17.39      -20.22     43.82 o 
  -4  12   8       10.14       16.76     39.40 o 
  -3  12   8      223.22      282.13     37.13 o 
  -2  12   8      150.50      139.69     28.38 o 
  -1  12   8       53.78       49.27     23.42 o 
   0  12   8        4.50       32.04     21.23 o 
   1  12   8       67.45       76.01     25.47 o 
   2  12   8      220.87      255.71     51.00 o 
   3  12   8      342.65      398.55    116.93 o 
   4  12   8        7.80        5.63     42.50 o 
   5  12   8       12.12       87.61     61.17 o 
  -5  13   8       26.34        1.20     80.88 o 
  -4  13   8      293.43      380.21     58.46 o 
  -3  13   8      580.06      661.37     52.49 o 
  -2  13   8      111.03      131.03     33.41 o 
  -1  13   8      163.30      165.23     39.12 o 
   0  13   8      314.14      335.14     36.35 o 
   1  13   8     1145.16     1160.47     69.67 o 
   2  13   8      406.85      439.66     99.98 o 
   3  13   8       84.67       85.03     47.73 o 
   4  13   8       59.84      100.55     54.49 o 
  -4  14   8       93.35       56.27     78.81 o 
  -3  14   8       85.76       43.53     46.42 o 
  -2  14   8       61.57       74.48     32.55 o 
  -1  14   8      105.61      130.19     68.64 o 
   0  14   8        0.81      -34.30     34.30 o 
   1  14   8      147.57      185.48     42.97 o 
   2  14   8        7.07       68.49     77.78 o 
   3  14   8       60.78       11.75    150.40 o 
  -3  15   8        0.32      -52.14     67.45 o 
  -2  15   8       88.13       16.32     34.50 o 
  -1  15   8       41.35       75.86     41.82 o 
   0  15   8      964.75      934.76     80.14 o 
   1  15   8        1.53       42.65     36.89 o 
  -7   0   9       23.31       40.95     73.31 o 
  -5   0   9       40.59       54.12     30.32 o 
  -3   0   9     1405.38      719.12     69.35 o 
  -1   0   9      495.41      505.15     34.66 o 
   1   0   9        2.71       12.30      9.99 o 
   3   0   9     1640.84     1696.38     59.22 o 
   5   0   9       82.93      134.35     62.64 o 
   7   0   9      449.66      438.28     93.44 o 
  -8   1   9      186.86      200.28    119.25 o 
  -7   1   9      563.11      623.89     90.43 o 
  -6   1   9     1128.56     1208.40     89.37 o 
  -5   1   9      154.39      121.23     23.69 o 
  -4   1   9     1611.03     1546.02     54.44 o 
  -3   1   9     4923.87     4829.71    128.32 o 
  -2   1   9    22369.12    23229.44    442.30 o 
  -1   1   9     3808.17     4410.04     77.56 o 
   0   1   9      274.89      289.37     14.91 o 
   1   1   9      686.91      683.38     39.81 o 
   2   1   9    14967.63    15640.31    246.69 o 
   3   1   9     4179.41     3921.75     97.08 o 
   4   1   9      307.33      357.76     30.62 o 
   5   1   9      235.96      323.08     33.26 o 
   6   1   9      259.20      281.36     42.43 o 
   7   1   9      145.79       78.78     52.91 o 
   8   1   9       31.15       25.76     52.54 o 
  -8   2   9       39.28        7.87     59.61 o 
  -7   2   9      167.67      258.49     61.40 o 
  -6   2   9      508.22      614.69     74.60 o 
  -5   2   9      306.96      323.05     55.55 o 
  -4   2   9      108.01      121.57     21.97 o 
  -3   2   9     2548.34     2523.44     69.25 o 
  -2   2   9       27.85       50.18     32.17 o 
  -1   2   9      553.92      613.93     20.60 o 
   0   2   9      764.19      827.75     28.82 o 
   1   2   9       48.47       39.07      9.15 o 
   2   2   9     3075.31     2991.65     63.47 o 
   3   2   9       77.73       99.32     13.56 o 
   4   2   9       91.69       92.19     21.55 o 
   5   2   9      247.51      288.88     32.76 o 
   6   2   9       32.43       13.53     30.31 o 
   7   2   9        2.99        5.19     43.76 o 
   8   2   9        0.59       83.80     70.90 o 
  -8   3   9      153.63      260.00     75.79 o 
  -7   3   9      129.67      115.43     61.09 o 
  -6   3   9      232.11      263.22     39.00 o 
  -5   3   9      283.18      328.44     34.55 o 
  -4   3   9     1797.87     1768.38     58.87 o 
  -3   3   9     3057.30     2831.39     75.01 o 
  -2   3   9     2762.58     2816.73     67.12 o 
  -1   3   9      967.59      829.86     29.07 o 
   0   3   9      161.03      194.09     12.74 o 
   1   3   9     3527.96     3192.22     73.82 o 
   2   3   9     2842.01     2610.02     52.96 o 
   3   3   9       57.06       44.50     13.67 o 
   4   3   9      127.28      168.71     23.88 o 
   5   3   9      138.84      109.39     30.31 o 
   6   3   9      320.18      364.59     45.04 o 
   7   3   9        7.60       12.54     36.28 o 
  -8   4   9       96.60       40.29     94.47 o 
  -7   4   9       24.26      -47.71     98.69 o 
  -6   4   9      174.37      238.10     39.83 o 
  -5   4   9       40.84       60.66     32.21 o 
  -4   4   9       68.93       75.87     22.97 o 
  -3   4   9      118.64      136.77     20.17 o 
  -2   4   9      962.55     1072.97     43.61 o 
  -1   4   9      120.31      132.60     12.64 o 
   0   4   9       74.62       79.31     12.60 o 
   1   4   9       63.02       73.76     10.47 o 
   2   4   9      716.09      711.75     37.91 o 
   3   4   9      436.55      468.06     28.23 o 
   4   4   9     3026.41     2738.55     76.82 o 
   5   4   9       43.67       39.08     33.73 o 
   6   4   9      166.05      213.08     40.28 o 
   7   4   9       10.83      -35.01     35.01 o 
  -8   5   9       25.77       84.70     64.17 o 
  -7   5   9      440.45      405.87     74.89 o 
  -6   5   9       13.61      -31.26     31.48 o 
  -5   5   9        1.07       36.57     26.94 o 
  -4   5   9      402.62      434.91     33.23 o 
  -3   5   9     9357.05     9391.32    229.54 o 
  -2   5   9      132.10      183.05     20.11 o 
  -1   5   9     2703.49     2565.95     63.16 o 
   0   5   9      389.95      385.12     30.20 o 
   1   5   9     9416.13     9099.67    165.41 o 
   2   5   9       66.81       63.25     13.05 o 
   3   5   9     3252.46     3042.89     79.44 o 
   4   5   9      442.60      378.94     92.64 o 
   5   5   9      272.97      369.13     51.27 o 
   6   5   9        0.16       12.88     38.42 o 
   7   5   9      173.67      156.93     54.98 o 
  -8   6   9       11.62      -38.03     81.22 o 
  -7   6   9      181.49      112.82     62.09 o 
  -6   6   9      992.11      872.99     64.34 o 
  -5   6   9      399.15      559.46     50.31 o 
  -4   6   9      131.45      136.87     25.50 o 
  -3   6   9      103.98       71.26     23.74 o 
  -2   6   9       62.46       48.11     16.06 o 
  -1   6   9     3442.05     3331.51     70.86 o 
   0   6   9       24.16       23.34     11.64 o 
   1   6   9       57.11       89.30     13.60 o 
   2   6   9     1682.07     1532.53     43.92 o 
   3   6   9      421.76      465.03     30.92 o 
   4   6   9      693.44      723.52     49.05 o 
   5   6   9       15.54       49.87     35.25 o 
   6   6   9      136.63      165.33     67.02 o 
   7   6   9        0.68      -56.27     62.98 o 
  -7   7   9      798.16      931.26    120.80 o 
  -6   7   9       56.09       87.36     29.31 o 
  -5   7   9      512.37      480.77     49.29 o 
  -4   7   9       15.38       27.12     21.07 o 
  -3   7   9     8026.56     7858.28    201.77 o 
  -2   7   9     2350.62     2184.98     64.32 o 
  -1   7   9      593.80      598.22     30.82 o 
   0   7   9       26.59       20.03     13.94 o 
   1   7   9     4955.84     4779.03    108.90 o 
   2   7   9      358.52      347.29     27.65 o 
   3   7   9     2322.75     2376.30    106.74 o 
   4   7   9       20.62       14.79     26.12 o 
   5   7   9      267.67      170.61    100.41 o 
   6   7   9        7.03       26.67     59.88 o 
   7   7   9       25.79       67.45     72.62 o 
  -7   8   9      265.86      192.34     70.01 o 
  -6   8   9       90.93       64.66     30.22 o 
  -5   8   9        8.35        1.95     25.36 o 
  -4   8   9        0.15        5.60     21.50 o 
  -3   8   9       23.56       39.28     34.68 o 
  -2   8   9        2.04        9.22     19.00 o 
  -1   8   9      317.33      290.94     28.45 o 
   0   8   9        8.51       -1.58     14.59 o 
   1   8   9       22.44       22.79     17.65 o 
   2   8   9       13.80        5.47     14.29 o 
   3   8   9      375.90      392.45     64.07 o 
   4   8   9      142.43      232.03     37.38 o 
   5   8   9      101.52       -8.79     45.08 o 
   6   8   9       43.41      172.59     72.44 o 
   7   8   9       68.35      125.79     81.57 o 
  -7   9   9        5.77      -50.07     77.26 o 
  -6   9   9      285.77      311.44     43.35 o 
  -5   9   9      677.56      594.72     46.56 o 
  -4   9   9      877.99      953.82     45.77 o 
  -3   9   9      552.78      566.97     35.55 o 
  -2   9   9     4063.42     4040.09    128.89 o 
  -1   9   9     1348.14     1341.99     49.66 o 
   0   9   9      446.36      415.35     26.96 o 
   1   9   9      438.38      460.48     27.81 o 
   2   9   9     4508.06     4284.58    197.36 o 
   3   9   9        6.45      -17.96     27.82 o 
   4   9   9       17.98       69.70     48.26 o 
   5   9   9        5.97      -51.97     51.97 o 
   6   9   9      409.15      393.89     90.51 o 
  -6  10   9      236.00      250.99     42.60 o 
  -5  10   9      130.56      148.32     36.11 o 
  -4  10   9       65.93       91.39     24.64 o 
  -3  10   9        1.71        0.04     20.08 o 
  -2  10   9      219.22      235.70     30.39 o 
  -1  10   9      533.51      480.68     30.62 o 
   0  10   9      604.57      622.61     33.30 o 
   1  10   9      721.81      752.74     52.48 o 
   2  10   9       55.78       57.69     33.85 o 
   3  10   9      606.74      607.08     73.99 o 
   4  10   9       28.54       78.98     41.58 o 
   5  10   9       16.79      -26.67     58.68 o 
   6  10   9        1.20      -51.45     65.22 o 
  -6  11   9      263.24      314.21     98.08 o 
  -5  11   9      130.11      118.94     35.81 o 
  -4  11   9      472.62      538.21     47.44 o 
  -3  11   9       29.78       40.15     26.18 o 
  -2  11   9     2056.27     2074.21     63.96 o 
  -1  11   9      283.21      197.64     31.99 o 
   0  11   9       19.02       12.45     17.43 o 
   1  11   9       13.77      -25.95     25.95 o 
   2  11   9     1529.27     1598.61    142.14 o 
   3  11   9       19.16       -1.77    107.55 o 
   4  11   9        0.46       38.34     43.33 o 
   5  11   9       23.09       98.77     71.07 o 
  -5  12   9        3.04       34.14     45.41 o 
  -4  12   9       23.47        0.77     53.57 o 
  -3  12   9       20.17       37.00     25.60 o 
  -2  12   9       67.31       50.93     23.42 o 
  -1  12   9       20.63        2.57     21.52 o 
   0  12   9       12.37       51.18     28.80 o 
   1  12   9        3.87        0.92     27.59 o 
   2  12   9        3.97      -40.44     60.40 o 
   3  12   9      100.10      143.22     60.57 o 
   4  12   9      102.30       60.49     48.27 o 
   5  12   9       22.12      111.16     77.26 o 
  -5  13   9        7.57       62.46     75.89 o 
  -4  13   9      101.47      112.02     55.97 o 
  -3  13   9      687.23      691.00     54.30 o 
  -2  13   9      922.36      944.83     70.01 o 
  -1  13   9      457.05      493.52     53.36 o 
   0  13   9      265.39      299.09     44.04 o 
   1  13   9      283.65      278.08     44.72 o 
   2  13   9      567.32      679.19    115.46 o 
   3  13   9      525.76      549.48    148.50 o 
   4  13   9        0.15        4.63     65.73 o 
  -4  14   9      163.34      151.77     84.66 o 
  -3  14   9       76.95       91.91     41.64 o 
  -2  14   9        1.13      -10.65     33.42 o 
  -1  14   9       65.01       86.95     38.15 o 
   0  14   9      154.02      176.86     41.85 o 
   1  14   9       35.03       22.20     36.51 o 
   2  14   9      118.33      103.49     50.55 o 
   3  14   9        8.10      -30.72     47.92 o 
  -2  15   9       31.18      -53.52     60.23 o 
  -1  15   9      154.42      162.57     47.41 o 
   0  15   9       93.94      135.01     44.68 o 
   1  15   9      204.16      220.37     59.12 o 
  -8   0  10       39.57       72.62     94.13 o 
  -6   0  10        0.56      -49.56     53.34 o 
  -4   0  10     2266.93     2252.70     97.24 o 
  -2   0  10     4097.20     4179.97    193.33 o 
   0   0  10     1921.39     2148.06     82.37 o 
   2   0  10      143.43      138.39     21.57 o 
   4   0  10     4434.13     4283.33    151.29 o 
   6   0  10        4.92       -5.16     49.21 o 
   8   0  10      139.09      107.55     81.39 o 
  -8   1  10        8.04       58.12     63.75 o 
  -7   1  10      833.71      917.26     90.76 o 
  -6   1  10       27.00       87.24     44.11 o 
  -5   1  10     3372.90     3248.67    126.62 o 
  -4   1  10      241.34      360.45     30.90 o 
  -3   1  10     3562.16     3717.78     92.80 o 
  -2   1  10     1197.79     1197.58     41.38 o 
  -1   1  10    17042.32    17201.91    268.73 o 
   0   1  10      409.22      359.33     18.27 o 
   1   1  10     1253.94     1185.69     33.73 o 
   2   1  10      757.49      817.48     30.51 o 
   3   1  10     3282.66     3101.77     63.83 o 
   4   1  10        8.12       -6.39     21.79 o 
   5   1  10        4.99      -21.24     24.02 o 
   6   1  10       13.07       52.30     41.28 o 
   7   1  10      117.23       48.36     48.79 o 
   8   1  10      170.53      114.15    168.46 o 
  -8   2  10        4.84       26.47     70.21 o 
  -7   2  10       43.96       24.46     50.44 o 
  -6   2  10      174.01      182.28     35.80 o 
  -5   2  10        0.27      -18.29     18.29 o 
  -4   2  10      604.48      556.83     35.57 o 
  -3   2  10     1304.87     1333.72     55.46 o 
  -2   2  10      165.98      143.67     14.96 o 
  -1   2  10      200.04      180.68     13.09 o 
   0   2  10     1736.83     1431.31     70.88 o 
   1   2  10      166.17      193.11     19.64 o 
   2   2  10      997.01      879.19     28.75 o 
   3   2  10      176.09      162.16     21.47 o 
   4   2  10       46.53       63.81     34.14 o 
   5   2  10       39.74       18.80     27.20 o 
   6   2  10        6.43      -35.47     35.47 o 
   7   2  10        4.47       53.14     48.18 o 
   8   2  10        0.77       72.79     79.84 o 
  -8   3  10       55.75       -3.50     61.26 o 
  -7   3  10       76.82      131.02     58.08 o 
  -6   3  10      782.46      830.35     64.99 o 
  -5   3  10      176.97      185.50     27.15 o 
  -4   3  10      206.58      202.83     25.56 o 
  -3   3  10      307.67      313.39     26.61 o 
  -2   3  10    15062.67    15537.72    269.90 o 
  -1   3  10     2145.89     2218.91     50.09 o 
   0   3  10     2781.79     2581.86     58.25 o 
   1   3  10      689.94      757.82     28.09 o 
   2   3  10     6543.76     6713.74    128.83 o 
   3   3  10     2326.97     2303.73     92.77 o 
   4   3  10     1562.10     1488.29     66.17 o 
   5   3  10        1.70       -1.61     28.30 o 
   6   3  10       19.00       20.88     63.32 o 
   7   3  10       15.58       -5.10     49.21 o 
  -8   4  10      123.75       87.21     66.27 o 
  -7   4  10        6.07       13.10     51.72 o 
  -6   4  10      126.59      157.67     63.04 o 
  -5   4  10        2.18       33.59     24.43 o 
  -4   4  10      267.32      285.53     29.01 o 
  -3   4  10     1296.17     1152.50     45.00 o 
  -2   4  10       34.90        8.21     14.74 o 
  -1   4  10       17.78        0.25      9.27 o 
   0   4  10      297.86      254.41     14.11 o 
   1   4  10       33.34       74.47     13.11 o 
   2   4  10      323.96      326.01     21.31 o 
   3   4  10     1071.52     1131.52     75.50 o 
   4   4  10      165.32      134.84     27.56 o 
   5   4  10      266.43      336.93     40.75 o 
   6   4  10        9.01       -4.95     32.08 o 
   7   4  10      196.29      374.55     99.20 o 
  -8   5  10        0.42       12.05     81.91 o 
  -7   5  10        0.47        8.29     54.92 o 
  -6   5  10     1733.36     1819.46    102.03 o 
  -5   5  10      513.06      486.84     40.90 o 
  -4   5  10      873.33      910.55     58.94 o 
  -3   5  10      248.41      243.56     25.04 o 
  -2   5  10     6733.67     6124.50    265.62 o 
  -1   5  10     2639.37     2479.58     85.18 o 
   0   5  10     3360.33     3149.38     76.89 o 
   1   5  10      553.34      487.72     28.49 o 
   2   5  10     1874.88     1654.87     52.44 o 
   3   5  10        0.98       19.90     20.10 o 
   4   5  10      297.20      406.20     64.14 o 
   5   5  10      163.03      137.97     42.33 o 
   6   5  10      135.48      128.42     39.13 o 
   7   5  10       12.88      -37.17     68.49 o 
  -7   6  10       10.48       41.15     57.09 o 
  -6   6  10        9.41        8.80     34.02 o 
  -5   6  10      167.66      176.59     36.43 o 
  -4   6  10        6.89      -10.38     19.41 o 
  -3   6  10       23.58       38.34     20.36 o 
  -2   6  10       44.17       24.54     15.86 o 
  -1   6  10     5129.30     4953.16     98.40 o 
   0   6  10      267.04      267.62     23.78 o 
   1   6  10      102.61       44.98     25.81 o 
   2   6  10       27.06       52.31     17.81 o 
   3   6  10     1903.89     1917.63     75.76 o 
   4   6  10        3.09       29.44     25.76 o 
   5   6  10      186.05      294.53     50.03 o 
   6   6  10       56.17       46.72     41.84 o 
   7   6  10        8.63        7.23     68.49 o 
  -7   7  10       73.60      106.29    132.67 o 
  -6   7  10      928.00      880.81     87.51 o 
  -5   7  10     1823.30     1833.84     86.31 o 
  -4   7  10      158.43      130.19     27.02 o 
  -3   7  10      352.82      359.53     31.31 o 
  -2   7  10     2998.36     2942.36     79.38 o 
  -1   7  10     8742.71     7892.79    167.94 o 
   0   7  10     4791.16     4554.31    105.25 o 
   1   7  10        9.56        5.79     16.86 o 
   2   7  10     1181.17     1111.70     48.16 o 
   3   7  10      835.95      872.47     52.99 o 
   4   7  10     1304.99     1311.08     66.98 o 
   5   7  10      438.42      466.89     59.94 o 
   6   7  10       58.17       94.82     48.19 o 
  -7   8  10       12.72      -45.58     59.74 o 
  -6   8  10      231.14      161.14     40.53 o 
  -5   8  10      106.05       16.46     45.14 o 
  -4   8  10       28.94       41.24     24.08 o 
  -3   8  10        6.22       21.65     18.29 o 
  -2   8  10      176.33      185.08     24.50 o 
  -1   8  10      473.17      441.67     44.38 o 
   0   8  10       28.23       43.15     25.03 o 
   1   8  10       13.33       -4.45     20.03 o 
   2   8  10        0.57       -4.92     14.94 o 
   3   8  10       48.84      132.76     30.34 o 
   4   8  10      502.43      580.32     58.18 o 
   5   8  10        6.09       64.51     41.50 o 
   6   8  10        1.82       -9.64     58.68 o 
  -7   9  10       16.76       20.13     80.02 o 
  -6   9  10       67.52       84.19     33.32 o 
  -5   9  10      138.10      111.54     31.89 o 
  -4   9  10      241.48      266.81     30.62 o 
  -3   9  10      174.91      149.79     66.05 o 
  -2   9  10     1815.46     1813.21     63.00 o 
  -1   9  10      759.24      696.10     54.90 o 
   0   9  10      135.40      167.07     36.14 o 
   1   9  10       56.16       71.02     20.63 o 
   2   9  10      192.35      192.61     25.58 o 
   3   9  10      616.63      645.88     53.55 o 
   4   9  10        7.10       18.14     32.70 o 
   5   9  10       12.29        1.00     43.08 o 
   6   9  10       56.77       39.23     71.24 o 
  -6  10  10       55.25      115.13     46.39 o 
  -5  10  10       31.32       19.63     30.63 o 
  -4  10  10       99.76      142.44     28.22 o 
  -3  10  10       22.77       31.60     22.44 o 
  -2  10  10      100.22       88.47     22.49 o 
  -1  10  10       67.71       11.00     20.56 o 
   0  10  10     1651.41     1638.81     60.63 o 
   1  10  10      121.96      125.79     24.42 o 
   2  10  10      301.13      388.55     83.29 o 
   3  10  10        7.29       14.80     36.30 o 
   4  10  10      423.87      467.83     62.16 o 
   5  10  10        6.53       79.33     64.19 o 
   6  10  10       14.98      -24.78     69.86 o 
  -6  11  10        4.99       31.17     40.81 o 
  -5  11  10      546.18      628.37     77.05 o 
  -4  11  10       37.81       73.28     28.08 o 
  -3  11  10      459.56      523.42     48.43 o 
  -2  11  10      383.70      368.39     37.89 o 
  -1  11  10     2977.80     3062.95     91.84 o 
   0  11  10       12.04      -10.14     44.68 o 
   1  11  10       12.72        6.64     22.16 o 
   2  11  10        3.97        1.89     57.65 o 
   3  11  10      809.21      858.71     76.05 o 
   4  11  10       13.24       11.17     94.82 o 
   5  11  10        0.94      -27.36     69.86 o 
  -5  12  10      175.01      213.23     43.35 o 
  -4  12  10      228.26      300.06     46.53 o 
  -3  12  10        1.83       12.28     28.58 o 
  -2  12  10      243.32      250.57     41.30 o 
  -1  12  10      257.90      226.68     33.19 o 
   0  12  10        1.50       -7.24     23.48 o 
   1  12  10      418.49      466.75     49.74 o 
   2  12  10       95.60      109.61     73.65 o 
   3  12  10       25.11       18.52     44.20 o 
   4  12  10       93.33      182.13     57.98 o 
   5  12  10      226.30      192.73     87.42 o 
  -4  13  10        7.50      -14.45     55.40 o 
  -3  13  10      175.51      189.96     39.79 o 
  -2  13  10      106.92       74.21     31.08 o 
  -1  13  10     1056.33     1113.15     71.29 o 
   0  13  10      219.01      198.42     40.72 o 
   1  13  10      105.91       96.33     36.75 o 
   2  13  10       86.73       70.10     46.95 o 
   3  13  10      133.31       45.59     48.62 o 
   4  13  10       87.42       37.01     51.74 o 
  -3  14  10       62.65       56.43     51.06 o 
  -2  14  10        1.18      -10.49     36.31 o 
  -1  14  10      146.15      185.39     44.59 o 
   0  14  10       25.86       66.52     38.89 o 
   1  14  10        1.40       23.18     37.81 o 
   2  14  10       63.29       66.73     57.30 o 
   3  14  10      189.16      157.45     75.37 o 
  -1  15  10        3.26      -62.12     65.39 o 
   0  15  10      287.98      289.44     67.71 o 
  -7   0  11      236.41      332.63     94.99 o 
  -5   0  11       79.71      104.45     34.98 o 
  -3   0  11      288.12      225.22     62.98 o 
  -1   0  11       34.06       40.58     12.38 o 
   1   0  11     6387.73     6593.61    203.14 o 
   3   0  11      185.63      142.97     28.92 o 
   5   0  11     1436.30     1685.16    139.56 o 
   7   0  11        8.12      -56.10     62.98 o 
  -8   1  11      150.47      169.35     73.81 o 
  -7   1  11      687.60      738.03     86.63 o 
  -6   1  11      359.65      398.23     44.29 o 
  -5   1  11      208.36      248.23     30.26 o 
  -4   1  11     6866.24     6766.48    177.61 o 
  -3   1  11       39.12       13.73     21.73 o 
  -2   1  11      403.11      472.73     27.30 o 
  -1   1  11      847.95      782.94     23.94 o 
   0   1  11    10326.79    10289.28    183.98 o 
   1   1  11     7856.28     7644.51    142.12 o 
   2   1  11       53.89       51.03     14.65 o 
   3   1  11      562.82      569.85     56.44 o 
   4   1  11     1184.40     1290.40    160.55 o 
   5   1  11      182.57      231.54     60.57 o 
   6   1  11       95.25       67.36     43.25 o 
   7   1  11        1.96        5.08     46.36 o 
  -8   2  11       42.29       14.89     65.90 o 
  -7   2  11      352.61      403.56     72.05 o 
  -6   2  11       21.97       32.32     30.05 o 
  -5   2  11      126.95      135.05     26.64 o 
  -4   2  11       83.13      112.35     26.97 o 
  -3   2  11       47.03       51.23     17.40 o 
  -2   2  11      546.39      564.31     24.97 o 
  -1   2  11     2687.05     2675.82     53.75 o 
   0   2  11     3115.69     2997.42     65.30 o 
   1   2  11      915.45      881.13     29.98 o 
   2   2  11      839.20      766.64     36.27 o 
   3   2  11      682.94      713.82     44.48 o 
   4   2  11      980.36     1024.31    165.88 o 
   5   2  11      100.32      136.94     54.38 o 
   6   2  11        7.89      -32.82     39.41 o 
   7   2  11        1.55       31.10     47.03 o 
  -8   3  11       36.18       35.28     66.16 o 
  -7   3  11      348.77      443.62     76.28 o 
  -6   3  11      757.08      841.61     99.97 o 
  -5   3  11     1266.01     1250.36     67.23 o 
  -4   3  11      976.95      907.73     44.61 o 
  -3   3  11      593.09      581.04     41.96 o 
  -2   3  11        3.88       -2.10     11.86 o 
  -1   3  11     3704.93     3958.64     98.63 o 
   0   3  11     8383.97     8379.74    155.26 o 
   1   3  11       18.91       29.57     11.69 o 
   2   3  11      292.22      314.55     23.08 o 
   3   3  11      140.06      159.30     22.28 o 
   4   3  11      771.92      800.14     66.43 o 
   5   3  11       15.57       -3.27     33.97 o 
   6   3  11       50.90       30.19     44.94 o 
   7   3  11       26.62      -46.34     46.34 o 
  -8   4  11       22.64      -47.89     59.60 o 
  -7   4  11        0.66       26.94     54.17 o 
  -6   4  11      161.26      182.02     39.21 o 
  -5   4  11       33.38        4.36     35.62 o 
  -4   4  11      349.40      305.14     30.23 o 
  -3   4  11        0.28       18.10     16.26 o 
  -2   4  11       93.23       89.44     17.21 o 
  -1   4  11        3.50       -8.08     11.22 o 
   0   4  11     1948.06     1879.90     49.82 o 
   1   4  11      529.74      498.57     24.88 o 
   2   4  11     2331.68     2261.69     72.15 o 
   3   4  11        5.96        2.81     13.19 o 
   4   4  11     1196.42     1274.63     62.80 o 
   5   4  11      317.38      388.39     57.43 o 
   6   4  11      545.93      626.76     74.28 o 
   7   4  11        8.48       15.91     51.19 o 
  -8   5  11        4.89      -66.59     78.12 o 
  -7   5  11        8.33       36.41     58.03 o 
  -6   5  11      167.92      242.66     46.12 o 
  -5   5  11     2135.73     2245.26     92.12 o 
  -4   5  11      111.85       78.03     23.72 o 
  -3   5  11      928.41      858.06     41.07 o 
  -2   5  11      393.78      416.84     32.38 o 
  -1   5  11     3739.51     3710.36     88.65 o 
   0   5  11      700.04      642.15     46.65 o 
   1   5  11     1653.45     1597.82     46.32 o 
   2   5  11      167.54      165.85     24.27 o 
   3   5  11      631.12      637.39     59.69 o 
   4   5  11      325.02      353.00     38.83 o 
   5   5  11      191.25      189.07     55.58 o 
   6   5  11        2.78      -19.75     41.64 o 
   7   5  11        3.11       -6.50     49.07 o 
  -7   6  11       48.48      -56.24     56.24 o 
  -6   6  11        3.40       65.32     38.39 o 
  -5   6  11      117.14      146.19     36.07 o 
  -4   6  11      132.94       93.73     34.17 o 
  -3   6  11     2445.21     2407.15     71.69 o 
  -2   6  11      193.27      205.07     22.47 o 
  -1   6  11       31.45       19.96     13.61 o 
   0   6  11     4813.10     4549.08    106.08 o 
   1   6  11     2670.06     2640.02     74.18 o 
   2   6  11       25.80       12.60     18.47 o 
   3   6  11      290.51      306.59     35.34 o 
   4   6  11      432.01      447.06     43.82 o 
   5   6  11       32.15      147.88     42.09 o 
   6   6  11        6.35       15.99     59.80 o 
  -7   7  11      124.88      120.29    113.92 o 
  -6   7  11        9.53       27.28     37.60 o 
  -5   7  11     2397.04     2132.70     91.33 o 
  -4   7  11      576.55      567.24     48.57 o 
  -3   7  11      249.85      243.70     28.07 o 
  -2   7  11      667.56      671.59     45.79 o 
  -1   7  11     5725.97     5556.05    149.59 o 
   0   7  11       68.12       54.34     28.89 o 
   1   7  11     2950.05     2912.48    115.46 o 
   2   7  11        3.01       20.11     17.81 o 
   3   7  11     1716.84     1554.99     69.67 o 
   4   7  11      128.08      168.36     35.86 o 
   5   7  11      290.92      384.56     58.49 o 
   6   7  11        6.76       -9.46     67.80 o 
  -7   8  11       18.17       -7.90    120.45 o 
  -6   8  11       22.55      -12.55     28.62 o 
  -5   8  11       22.93       -3.06     34.43 o 
  -4   8  11       89.14       95.65     26.15 o 
  -3   8  11      391.28      348.85     33.63 o 
  -2   8  11        2.43       16.68     23.30 o 
  -1   8  11       26.60       46.22     22.83 o 
   0   8  11      125.18      135.63     27.33 o 
   1   8  11       95.42      100.39     25.35 o 
   2   8  11      114.88      146.81     30.16 o 
   3   8  11       50.05        4.69     25.07 o 
   4   8  11       59.85       75.59     38.24 o 
   5   8  11      393.09      483.65     64.49 o 
  -7   9  11       94.41       76.23     94.64 o 
  -6   9  11      223.15      239.22     42.73 o 
  -5   9  11      161.06       99.59     33.17 o 
  -4   9  11     1031.32     1050.72     55.47 o 
  -3   9  11      339.68      383.63     43.32 o 
  -2   9  11      162.30      187.04     34.18 o 
  -1   9  11      254.60      331.49     38.02 o 
   0   9  11     3833.68     3633.38    132.80 o 
   1   9  11       10.97       27.05     22.62 o 
   2   9  11       23.35       27.41     36.98 o 
   3   9  11      296.39      392.21     79.71 o 
   4   9  11     1003.43      956.47     65.43 o 
   5   9  11        0.51       -7.08     51.80 o 
  -6  10  11       34.87       42.70     38.30 o 
  -5  10  11        5.25      -27.43     29.74 o 
  -4  10  11      161.69      158.52     34.24 o 
  -3  10  11      323.51      339.91     42.75 o 
  -2  10  11      687.07      720.97     46.75 o 
  -1  10  11     1358.39     1233.74     56.85 o 
   0  10  11        0.67       22.41     21.34 o 
   1  10  11     1110.44     1120.45     62.14 o 
   2  10  11      312.29      357.16     75.80 o 
   3  10  11      354.06      356.98     84.75 o 
   4  10  11      175.06      186.96     49.42 o 
   5  10  11      153.79      137.32     74.85 o 
  -5  11  11        9.56        4.86     40.99 o 
  -4  11  11      905.76      986.48     60.25 o 
  -3  11  11        4.79        5.13     27.17 o 
  -2  11  11        6.38       20.79     25.09 o 
  -1  11  11       68.62       78.72     26.36 o 
   0  11  11     1389.39     1464.09     62.46 o 
   1  11  11       90.66      142.64     27.74 o 
   2  11  11        0.33       -9.65     33.03 o 
   3  11  11       40.09       82.37     43.29 o 
   4  11  11      172.78       63.51     50.32 o 
   5  11  11        1.89      -33.90     66.42 o 
  -4  12  11       84.32      100.20     44.18 o 
  -3  12  11        0.77       -7.00     30.24 o 
  -2  12  11       14.60      -21.08     26.75 o 
  -1  12  11      141.60      190.23     33.35 o 
   0  12  11      112.43      138.14     29.95 o 
   1  12  11      562.65      626.83     63.00 o 
   2  12  11      249.35      154.95     49.58 o 
   3  12  11        1.94       24.19     45.39 o 
   4  12  11       33.40       -2.24     50.23 o 
  -4  13  11      355.26      572.85    125.27 o 
  -3  13  11      268.78      327.40     45.19 o 
  -2  13  11      226.28      314.62     42.64 o 
  -1  13  11      251.61      241.00     37.75 o 
   0  13  11      510.44      557.21     56.58 o 
   1  13  11      654.12      810.39     95.50 o 
   2  13  11        8.11        4.67     42.58 o 
   3  13  11       59.90      114.06     53.80 o 
  -3  14  11       32.71       16.35     69.18 o 
  -2  14  11       87.26      126.11     45.27 o 
  -1  14  11       21.83      -12.83     42.98 o 
   0  14  11      214.22      184.21     46.50 o 
   1  14  11        1.79        4.29     39.36 o 
   2  14  11        5.71       -2.93     55.93 o 
   0  15  11      105.25       96.19     80.70 o 
  -8   0  12       76.06      143.86    100.15 o 
  -6   0  12       95.56       86.04     66.25 o 
  -4   0  12      634.15      671.76     56.40 o 
  -2   0  12      828.08      796.03     53.86 o 
   0   0  12     2636.74     2532.22    151.51 o 
   2   0  12     7337.60     7175.03    223.75 o 
   4   0  12      100.73      190.66     62.12 o 
   6   0  12      884.91     1058.63    128.20 o 
  -8   1  12       22.74       68.58     66.66 o 
  -7   1  12      831.52     1194.91    103.95 o 
  -6   1  12      103.09      103.46     41.62 o 
  -5   1  12     1283.23     1245.29     55.73 o 
  -4   1  12      285.77      306.78     29.79 o 
  -3   1  12     7645.10     7482.50    180.79 o 
  -2   1  12      293.34      310.53     27.33 o 
  -1   1  12      613.28      596.45     25.37 o 
   0   1  12      213.83      249.29     23.91 o 
   1   1  12     4389.74     4108.14    121.32 o 
   2   1  12      167.75      207.28     38.07 o 
   3   1  12       30.36       66.27     22.48 o 
   4   1  12      156.98      191.41     42.59 o 
   5   1  12      323.05      248.10     50.56 o 
   6   1  12      599.21      573.15     71.30 o 
   7   1  12        1.49       74.15     63.93 o 
  -8   2  12        0.70       -3.99     63.59 o 
  -7   2  12      281.78      263.00     85.61 o 
  -6   2  12      113.33       82.35     35.59 o 
  -5   2  12      463.36      424.18     37.22 o 
  -4   2  12      414.25      481.31     72.97 o 
  -3   2  12     2769.74     2738.05     89.76 o 
  -2   2  12     3630.40     3335.18     82.59 o 
  -1   2  12       61.54       82.39     13.38 o 
   0   2  12     2209.43     2163.57     63.13 o 
   1   2  12     1299.87     1128.65     44.20 o 
   2   2  12      773.61      694.43     44.96 o 
   3   2  12       44.24       37.45     23.12 o 
   4   2  12       28.16       48.27     40.09 o 
   5   2  12        4.75      -13.46     35.82 o 
   6   2  12       35.65       13.52     92.15 o 
   7   2  12       36.40      114.70     55.93 o 
  -8   3  12      220.80      325.59     81.67 o 
  -7   3  12       34.92       16.17     57.38 o 
  -6   3  12       65.03       80.52     34.17 o 
  -5   3  12       39.65       35.81     23.35 o 
  -4   3  12     4022.38     3930.78    114.75 o 
  -3   3  12      145.24      165.82     23.94 o 
  -2   3  12      596.99      523.84     35.43 o 
  -1   3  12      104.84      144.87     19.99 o 
   0   3  12     2458.08     2400.80     57.76 o 
   1   3  12     1184.07     1111.99     36.44 o 
   2   3  12     1555.40     1405.10     62.86 o 
   3   3  12      200.66      175.39     29.83 o 
   4   3  12       72.79       71.98     36.08 o 
   5   3  12        6.77       31.65     38.28 o 
   6   3  12      404.67      388.52     63.81 o 
   7   3  12       18.86       67.59     53.89 o 
  -8   4  12        5.48      -75.20     75.20 o 
  -7   4  12      100.03      161.54     65.37 o 
  -6   4  12      466.11      484.59     73.98 o 
  -5   4  12      611.05      600.95     49.77 o 
  -4   4  12     1041.19     1021.86     56.89 o 
  -3   4  12      367.20      363.54     29.87 o 
  -2   4  12       34.34       47.36     19.26 o 
  -1   4  12       35.44       44.36     15.09 o 
   0   4  12      519.74      569.01     29.10 o 
   1   4  12     2872.29     2629.36     82.71 o 
   2   4  12      105.20      122.74     25.02 o 
   3   4  12      887.46      838.14     64.99 o 
   4   4  12      123.99       92.72     37.45 o 
   5   4  12     1156.46     1332.46     93.32 o 
   6   4  12       12.46       42.54     57.73 o 
   7   4  12        2.91       58.23     55.91 o 
  -7   5  12      142.94       87.37     61.23 o 
  -6   5  12       73.62       31.12     46.48 o 
  -5   5  12      288.02      296.67     35.14 o 
  -4   5  12     2296.81     2064.07     69.22 o 
  -3   5  12      894.06      857.87     50.16 o 
  -2   5  12     1646.34     1655.76     65.13 o 
  -1   5  12      108.47       89.78     35.07 o 
   0   5  12     2965.92     2853.52     68.38 o 
   1   5  12        4.19       -1.05     13.32 o 
   2   5  12      295.75      304.43     23.43 o 
   3   5  12      688.86      576.82     47.58 o 
   4   5  12      601.62      571.63     62.65 o 
   5   5  12        0.04        6.87     37.38 o 
   6   5  12        0.88       29.38     46.90 o 
   7   5  12       44.42      130.95     92.23 o 
  -7   6  12        3.59       -4.30     59.72 o 
  -6   6  12       33.40       68.95     40.66 o 
  -5   6  12      267.21      233.92     42.07 o 
  -4   6  12        4.96        1.41     22.26 o 
  -3   6  12     1583.97     1662.79     70.38 o 
  -2   6  12      167.66      155.34     34.52 o 
  -1   6  12       37.81       38.42     21.03 o 
   0   6  12        5.85       24.65     16.54 o 
   1   6  12     4952.08     4675.57    130.01 o 
   2   6  12        9.16       -5.14     14.91 o 
   3   6  12      266.05      288.63     30.39 o 
   4   6  12       97.82       65.59     38.44 o 
   5   6  12      109.85       73.05     53.95 o 
   6   6  12       51.96       76.98     48.49 o 
  -7   7  12      155.08      159.89    134.74 o 
  -6   7  12       66.60       90.01     41.75 o 
  -5   7  12      318.14      392.14     49.34 o 
  -4   7  12     1004.12     1120.95     64.57 o 
  -3   7  12     1775.23     1588.10     70.39 o 
  -2   7  12     2662.81     2388.68     84.10 o 
  -1   7  12       11.13       15.89     26.27 o 
   0   7  12     1023.70     1080.16     44.27 o 
   1   7  12      697.79      598.64     41.27 o 
   2   7  12     1848.24     1781.55     61.30 o 
   3   7  12      851.87      794.84     52.39 o 
   4   7  12       21.08        7.14     39.62 o 
   5   7  12       54.87      109.10     71.24 o 
   6   7  12       15.21      -45.49     45.49 o 
  -7   8  12        3.68       21.34     95.50 o 
  -6   8  12       94.08       25.57     56.19 o 
  -5   8  12      319.72      431.76     65.32 o 
  -4   8  12     1013.29      928.17     76.94 o 
  -3   8  12        6.18       20.79     26.20 o 
  -2   8  12      567.57      590.77     63.60 o 
  -1   8  12        9.10       62.60     24.56 o 
   0   8  12       73.13       42.95     23.94 o 
   1   8  12      280.58      234.79     95.25 o 
   2   8  12     2082.15     2017.93     81.54 o 
   3   8  12       76.54       60.30     29.50 o 
   4   8  12       82.61       93.65     49.65 o 
   5   8  12      150.37      128.71     82.08 o 
  -6   9  12       69.01       71.89     43.09 o 
  -5   9  12        4.85       48.53     72.96 o 
  -4   9  12      887.43     1047.50     67.78 o 
  -3   9  12      558.85      572.07     50.50 o 
  -2   9  12       49.21       72.90     36.40 o 
  -1   9  12       32.93       27.55     34.07 o 
   0   9  12      296.50      327.38     38.71 o 
   1   9  12      339.28      361.54     39.83 o 
   2   9  12       33.28       14.98     34.42 o 
   3   9  12      246.41      280.25     50.68 o 
   4   9  12        4.59       39.52     33.78 o 
   5   9  12       30.62        2.75     79.33 o 
  -6  10  12       36.35       20.01     49.39 o 
  -5  10  12        1.58       23.43     39.23 o 
  -4  10  12      183.84      138.51     37.63 o 
  -3  10  12       12.94      -25.34     33.99 o 
  -2  10  12      797.95      856.24     71.55 o 
  -1  10  12        4.75       -4.13     31.00 o 
   0  10  12      931.60      927.30     56.95 o 
   1  10  12        2.69      -11.06     21.99 o 
   2  10  12      514.90      547.03     58.79 o 
   3  10  12        5.94       11.44     35.64 o 
   4  10  12       12.83       63.13     45.42 o 
  -5  11  12      193.89      173.97     46.64 o 
  -4  11  12      131.42      210.26     40.50 o 
  -3  11  12     1040.96     1041.02     62.43 o 
  -2  11  12       83.29      172.26     33.71 o 
  -1  11  12        0.28      -21.98     21.98 o 
   0  11  12       25.34       41.53     25.90 o 
   1  11  12     1069.38     1112.68     79.13 o 
   2  11  12        0.61       12.52     35.62 o 
   3  11  12        6.16       78.10     43.22 o 
   4  11  12       12.52        7.43     76.83 o 
  -4  12  12       82.80      107.18     44.30 o 
  -3  12  12      180.88      214.14     39.11 o 
  -2  12  12        7.22       24.79     27.78 o 
  -1  12  12      343.19      390.12     54.47 o 
   0  12  12      245.78      310.68     37.86 o 
   1  12  12      143.46      115.44     32.66 o 
   2  12  12      539.25      525.02     66.93 o 
   3  12  12      373.47      339.68     63.37 o 
   4  12  12       73.82       87.93     89.39 o 
  -3  13  12      484.21      561.19     90.71 o 
  -2  13  12       54.00       67.06     33.51 o 
  -1  13  12       81.95       81.55     33.16 o 
   0  13  12       66.78       67.03     31.96 o 
   1  13  12      163.96      187.82     44.37 o 
   2  13  12        1.02      -39.85     39.85 o 
   3  13  12       13.34       31.13     48.38 o 
  -3  14  12      246.57      208.56     86.56 o 
  -2  14  12        3.94       18.61     48.32 o 
  -1  14  12        1.77      -10.87     38.50 o 
   0  14  12       67.77       60.08     40.81 o 
   1  14  12      236.56      223.87     83.80 o 
   2  14  12        3.06        2.41     56.96 o 
  -7   0  13       11.83       -8.95     72.10 o 
  -5   0  13        0.45      -17.61     26.69 o 
  -3   0  13      456.23      519.43     49.14 o 
  -1   0  13     4678.56     4500.71    342.61 o 
   1   0  13       63.69       81.29     27.27 o 
   3   0  13     5354.21     4970.47    172.52 o 
   5   0  13       15.69       59.19     61.43 o 
   7   0  13        8.26       75.54     72.96 o 
  -8   1  13       33.01       75.54    119.16 o 
  -7   1  13        1.10        9.74     54.34 o 
  -6   1  13      895.33      921.37     63.68 o 
  -5   1  13      189.28      142.32     45.35 o 
  -4   1  13      263.09      309.46     31.90 o 
  -3   1  13      561.86      535.41     40.57 o 
  -2   1  13     4125.24     4181.08    117.94 o 
  -1   1  13      573.16      551.25     61.92 o 
   0   1  13       27.96       16.64     16.91 o 
   1   1  13     1857.98     1829.31     59.36 o 
   2   1  13      730.91      747.64     46.28 o 
   3   1  13      255.91      291.46     49.92 o 
   4   1  13        6.17      -19.25     31.06 o 
   5   1  13        0.67        6.94     36.81 o 
   6   1  13       62.30      -17.63     43.87 o 
   7   1  13        0.00       33.96     53.55 o 
  -8   2  13        0.49        7.98     62.45 o 
  -7   2  13      332.52      417.12     76.27 o 
  -6   2  13      199.69      232.33     40.61 o 
  -5   2  13      197.52      176.28     46.45 o 
  -4   2  13       80.48      125.56     25.26 o 
  -3   2  13     7453.88     7590.86    194.51 o 
  -2   2  13     3361.70     3378.33     84.88 o 
  -1   2  13     2315.96     2314.43     67.15 o 
   0   2  13      216.11      237.95     25.04 o 
   1   2  13     3282.31     2837.58    140.36 o 
   2   2  13      668.40      675.77     38.14 o 
   3   2  13      988.79     1049.29     57.58 o 
   4   2  13       24.78       45.71     34.43 o 
   5   2  13       27.79       -3.66     38.54 o 
   6   2  13      134.99      156.41     52.71 o 
   7   2  13      141.60      166.46     60.09 o 
  -8   3  13      118.31      106.46     78.73 o 
  -7   3  13       62.00       92.45     63.04 o 
  -6   3  13      427.84      465.68     51.95 o 
  -5   3  13      560.25      520.52     67.41 o 
  -4   3  13        1.14       20.21     19.22 o 
  -3   3  13       28.02       46.09     21.90 o 
  -2   3  13     4930.40     4661.62    128.77 o 
  -1   3  13        7.82        5.80     15.77 o 
   0   3  13        0.61        5.93     15.94 o 
   1   3  13        8.06       16.82     17.08 o 
   2   3  13     2555.30     2380.89     83.67 o 
   3   3  13       18.85       47.52     25.58 o 
   4   3  13        0.48      -13.74     31.98 o 
   5   3  13       85.97       82.01    100.32 o 
   6   3  13        8.61        6.99     46.62 o 
   7   3  13        2.64       29.08     81.05 o 
  -7   4  13       23.84      -15.00     89.39 o 
  -6   4  13       58.90       68.20     45.82 o 
  -5   4  13      149.47      186.93     30.08 o 
  -4   4  13      279.93      256.11     35.51 o 
  -3   4  13      126.28      114.86     29.55 o 
  -2   4  13     1271.56     1323.40     57.00 o 
  -1   4  13       40.63       49.79     16.25 o 
   0   4  13     1425.06     1374.35     51.13 o 
   1   4  13       28.86       27.55     16.59 o 
   2   4  13     4181.31     4005.38    191.34 o 
   3   4  13      120.26       82.12     53.89 o 
   4   4  13      382.92      423.93     95.42 o 
   5   4  13       46.38       91.30     45.05 o 
   6   4  13      242.08      252.72     61.81 o 
   7   4  13        5.18      -34.42     72.62 o 
  -7   5  13      756.75     1046.20    105.46 o 
  -6   5  13        6.31      -50.73     57.30 o 
  -5   5  13      111.30      126.11     34.84 o 
  -4   5  13       79.50       49.33     26.78 o 
  -3   5  13     3698.32     3565.04    136.62 o 
  -2   5  13      653.64      601.10     59.22 o 
  -1   5  13     1353.02     1260.72     65.57 o 
   0   5  13      118.19       96.42     17.31 o 
   1   5  13      600.50      569.93     35.97 o 
   2   5  13      549.05      514.94     35.91 o 
   3   5  13       91.03       59.90     28.54 o 
   4   5  13       22.89       -3.22     34.26 o 
   5   5  13       38.30      106.02     46.02 o 
   6   5  13       18.95      -35.17     46.86 o 
  -7   6  13        1.36      -69.35     91.20 o 
  -6   6  13       68.14       74.37     49.39 o 
  -5   6  13      127.89      151.55     37.12 o 
  -4   6  13      486.19      433.10     44.38 o 
  -3   6  13      123.30      152.75     30.03 o 
  -2   6  13     4370.06     4089.70    120.92 o 
  -1   6  13      897.17      885.88     48.73 o 
   0   6  13      740.71      673.74     40.83 o 
   1   6  13      112.80      142.69     24.71 o 
   2   6  13     1498.51     1519.11     57.80 o 
   3   6  13      215.11      204.83     35.43 o 
   4   6  13      388.76      320.87     54.40 o 
   5   6  13      270.04      338.71     60.64 o 
   6   6  13        6.76       36.83     50.19 o 
  -7   7  13      147.93      125.79     96.19 o 
  -6   7  13       30.26        5.47     43.99 o 
  -5   7  13      116.08      125.59     38.39 o 
  -4   7  13      380.44      375.68     44.84 o 
  -3   7  13     1328.55     1182.86    120.87 o 
  -2   7  13       12.39       31.74     22.65 o 
  -1   7  13     1938.45     1807.29     71.25 o 
   0   7  13      421.91      457.28     39.28 o 
   1   7  13     1738.40     1656.10     52.88 o 
   2   7  13        2.49        6.07     33.31 o 
   3   7  13      441.49      450.67     48.37 o 
   4   7  13       10.54      -20.20     34.60 o 
   5   7  13      108.53       94.73     89.05 o 
   6   7  13        2.76       -4.82     82.08 o 
  -6   8  13       26.05      -14.07     52.87 o 
  -5   8  13       40.86       82.81    108.67 o 
  -4   8  13        1.88      -11.61     28.34 o 
  -3   8  13      177.45      200.99     35.59 o 
  -2   8  13      406.38      413.41     43.25 o 
  -1   8  13      561.28      531.86     53.37 o 
   0   8  13      682.74      573.36    114.52 o 
   1   8  13      182.89      204.17     26.55 o 
   2   8  13      507.04      600.51     48.67 o 
   3   8  13      454.57      656.54     80.36 o 
   4   8  13       25.58       32.26     45.80 o 
   5   8  13      237.61      322.36     64.81 o 
   6   8  13       10.71       -7.92     87.93 o 
  -6   9  13      262.60      408.39     65.47 o 
  -5   9  13       10.64        7.87     64.79 o 
  -4   9  13        7.44       27.30     34.50 o 
  -3   9  13      114.85      173.62     38.14 o 
  -2   9  13      986.70     1020.24     63.28 o 
  -1   9  13       50.63       60.63     28.93 o 
   0   9  13       14.33       31.30     26.52 o 
   1   9  13      209.73      236.18     36.37 o 
   2   9  13      327.80      327.15     48.92 o 
   3   9  13        2.07      -11.12     77.09 o 
   4   9  13       23.94       11.26     48.04 o 
   5   9  13       61.23      148.85     93.61 o 
  -5  10  13      145.93      190.66     93.57 o 
  -4  10  13      241.22      256.25     57.05 o 
  -3  10  13      920.76     1005.25     67.57 o 
  -2  10  13        0.30       26.16     30.66 o 
  -1  10  13      621.59      565.14     50.31 o 
   0  10  13      590.16      591.79     62.12 o 
   1  10  13      573.19      608.41     44.85 o 
   2  10  13      104.02      139.33     41.19 o 
   3  10  13      436.42      630.49    106.52 o 
   4  10  13       58.13        8.49     53.61 o 
   5  10  13       11.58       52.48     86.90 o 
  -5  11  13       86.18      -58.85     90.17 o 
  -4  11  13        0.99      -29.66     29.66 o 
  -3  11  13       23.57       16.03     29.28 o 
  -2  11  13      825.73      618.71     48.47 o 
  -1  11  13      397.72      437.55     43.08 o 
   0  11  13        4.83        2.40     30.36 o 
   1  11  13        0.21      -23.14     23.14 o 
   2  11  13      211.56      164.03     48.56 o 
   3  11  13        0.29      -21.34     68.14 o 
   4  11  13       50.28       45.43     86.38 o 
  -4  12  13       12.81       32.86     52.99 o 
  -3  12  13      157.37      214.09     39.04 o 
  -2  12  13      182.66      180.88     36.44 o 
  -1  12  13      618.24      665.03     51.55 o 
   0  12  13      141.05      165.16     34.26 o 
   1  12  13      164.64      165.53     35.56 o 
   2  12  13      233.48      235.91     54.72 o 
   3  12  13      741.61      794.83    130.95 o 
  -3  13  13       76.70      172.21     61.78 o 
  -2  13  13      263.62      293.63     71.63 o 
  -1  13  13      255.09      220.18     42.04 o 
   0  13  13        4.09      -38.31     41.80 o 
   1  13  13       62.65       27.18     51.86 o 
   2  13  13       45.45       19.22     48.02 o 
  -1  14  13        3.13      -15.47     38.43 o 
   0  14  13       13.56      -21.60     47.41 o 
   1  14  13       69.41      132.84     80.53 o 
  -8   0  14      205.05      265.34    108.24 o 
  -6   0  14      340.18      340.21     57.59 o 
  -4   0  14        6.78      -30.80     30.80 o 
  -2   0  14     1289.11     1320.01    105.48 o 
   0   0  14     2866.69     2826.43    111.91 o 
   4   0  14     1201.74     1184.93    120.80 o 
   6   0  14       67.44       48.18     68.66 o 
  -8   1  14      114.83      196.33     75.02 o 
  -7   1  14      327.37      543.81     82.25 o 
  -6   1  14       72.86       35.56     30.32 o 
  -5   1  14     2541.05     2196.11    151.95 o 
  -4   1  14        3.16       -3.85     28.59 o 
  -3   1  14      144.39      161.52     52.23 o 
  -2   1  14      779.50      851.73     62.89 o 
  -1   1  14     2704.05     2624.89     75.55 o 
   0   1  14       49.07       88.59     20.81 o 
   1   1  14       60.65       65.58     20.65 o 
   2   1  14     1617.39     1505.22     56.57 o 
   3   1  14      511.88      428.66     42.47 o 
   4   1  14      224.40      260.33     62.29 o 
   5   1  14        3.11      -37.55     37.55 o 
   6   1  14       13.51       50.37     50.37 o 
  -8   2  14       55.09       89.31    103.25 o 
  -7   2  14       62.12       -7.40     85.01 o 
  -6   2  14      563.09      567.34     90.60 o 
  -5   2  14       50.89       34.23     27.47 o 
  -4   2  14     1345.59     1216.42     64.29 o 
  -3   2  14     2525.07     2465.86    108.47 o 
  -2   2  14     1448.20     1336.65     75.05 o 
  -1   2  14     2947.80     2623.05    201.01 o 
   0   2  14     1666.09     1648.28     57.18 o 
   1   2  14        4.37        9.15     18.03 o 
   2   2  14      376.15      405.59     33.76 o 
   3   2  14      211.35      273.18     38.01 o 
   4   2  14      514.05      501.50     61.41 o 
   5   2  14       74.53      117.69     73.99 o 
   6   2  14       55.80       91.99     80.27 o 
  -7   3  14      163.85      347.08    110.47 o 
  -6   3  14      532.27      674.45    166.66 o 
  -5   3  14      158.50      181.95     35.00 o 
  -4   3  14       86.03      106.55     29.66 o 
  -3   3  14      212.04      248.91     40.91 o 
  -2   3  14      858.39      838.55    173.37 o 
  -1   3  14       12.66        4.06     17.38 o 
   0   3  14       96.00      145.65     23.87 o 
   1   3  14      764.05      643.86     38.60 o 
   2   3  14       22.65       44.30     33.33 o 
   3   3  14       85.00      128.44     30.70 o 
   4   3  14       86.57       52.84     41.64 o 
   5   3  14      278.39      354.48     61.00 o 
   6   3  14       11.66       39.30     50.36 o 
  -7   4  14      213.50      260.70    108.41 o 
  -6   4  14        1.54        8.64     45.00 o 
  -5   4  14      491.57      473.08     47.94 o 
  -4   4  14      421.74      459.49     53.37 o 
  -3   4  14      254.79      196.81     31.22 o 
  -2   4  14     2487.55     2420.64    167.35 o 
  -1   4  14     5594.93     5262.84    257.26 o 
   0   4  14      843.11      835.91     42.59 o 
   1   4  14     1369.16     1241.79     56.10 o 
   2   4  14     1225.60     1076.38     53.52 o 
   3   4  14     2500.23     2165.50    107.98 o 
   4   4  14      141.97      199.07     47.82 o 
   5   4  14       38.50       35.88     57.56 o 
   6   4  14       54.22       63.10     89.31 o 
  -7   5  14      118.74      112.71    100.15 o 
  -6   5  14      276.76      362.18     66.16 o 
  -5   5  14      287.03      273.16     41.08 o 
  -4   5  14      303.65      265.87     61.12 o 
  -3   5  14      306.38      310.54     48.86 o 
  -2   5  14      595.86      633.83     47.96 o 
  -1   5  14       71.52      145.38     34.55 o 
   0   5  14      257.45      235.51     28.49 o 
   1   5  14     1147.45     1036.26     49.08 o 
   2   5  14      364.89      358.26     34.33 o 
   3   5  14       17.61       30.34     28.00 o 
   4   5  14        0.08      -33.17     33.17 o 
   5   5  14      328.02      335.77     61.96 o 
   6   5  14      175.40      181.23     75.20 o 
  -7   6  14       14.00       26.16     96.02 o 
  -6   6  14        0.73       -2.51     42.56 o 
  -5   6  14     1136.55     1226.62     71.66 o 
  -4   6  14       99.55      105.26     32.56 o 
  -3   6  14        3.02       -4.31     35.86 o 
  -2   6  14      187.57      122.66     27.03 o 
  -1   6  14     1628.30     1538.37     82.61 o 
   0   6  14      105.99      131.40     27.39 o 
   1   6  14      168.02      193.87     28.11 o 
   2   6  14        0.01       16.40     20.71 o 
   3   6  14      573.35      574.98     52.27 o 
   4   6  14        1.24       25.21     38.94 o 
   5   6  14      601.75      631.03     77.33 o 
   6   6  14        2.20       70.90     83.97 o 
  -7   7  14       87.97      -51.80     88.10 o 
  -6   7  14      235.06      308.71     63.09 o 
  -5   7  14      185.77      131.20     39.90 o 
  -4   7  14     1127.77     1200.59     69.30 o 
  -3   7  14      221.80      319.51     40.12 o 
  -2   7  14      544.87      503.76     43.94 o 
  -1   7  14      133.06      140.86     28.27 o 
   0   7  14      686.93      819.58     68.13 o 
   1   7  14      394.12      309.32     32.80 o 
   2   7  14      118.51       99.44     38.36 o 
   3   7  14       57.16       64.41     31.29 o 
   4   7  14       13.89       26.84     57.30 o 
   5   7  14      212.22      166.27     57.18 o 
   6   7  14       65.63      191.35     96.54 o 
  -6   8  14      155.97      203.16     65.19 o 
  -5   8  14       41.62      -41.26     41.26 o 
  -4   8  14       36.40      -14.15     30.13 o 
  -3   8  14       79.56      143.67     32.78 o 
  -2   8  14      559.75      494.10     47.00 o 
  -1   8  14     1652.90     1571.05    175.59 o 
   0   8  14     3250.90     3179.83    134.29 o 
   1   8  14       29.68       50.06     28.67 o 
   2   8  14      114.67      103.00     37.66 o 
   3   8  14      535.87      695.92     59.18 o 
   4   8  14      668.94      621.79     74.09 o 
   5   8  14        4.85      -44.90     76.32 o 
  -6   9  14      282.83      384.08    117.19 o 
  -5   9  14       87.31      117.48     55.89 o 
  -4   9  14       14.32       -5.46     38.42 o 
  -3   9  14        0.46      -28.02     28.02 o 
  -2   9  14      189.26      198.13     36.91 o 
  -1   9  14      114.09      145.34     33.28 o 
   0   9  14      165.03      231.35     50.07 o 
   1   9  14      232.05      350.58     55.38 o 
   2   9  14        1.78       -8.12     35.35 o 
   3   9  14       17.03      -26.43     32.28 o 
   4   9  14      171.94      208.58     46.60 o 
   5   9  14      162.04      187.86     60.91 o 
  -5  10  14       36.01       20.18     47.69 o 
  -4  10  14      242.12      254.06     59.76 o 
  -3  10  14       13.22       13.49     34.42 o 
  -2  10  14      923.04     1025.84     67.30 o 
  -1  10  14        8.45       12.93     29.27 o 
   0  10  14      327.40      340.83     43.41 o 
   1  10  14        5.60       80.70     67.97 o 
   2  10  14       21.90       20.99     67.97 o 
   3  10  14        0.43      -11.53     68.32 o 
   4  10  14      213.56      412.49     80.13 o 
  -5  11  14      210.41       48.01     95.50 o 
  -4  11  14       56.63       24.51     40.31 o 
  -3  11  14        1.30        1.36     39.94 o 
  -2  11  14        0.02        7.07     30.84 o 
  -1  11  14      665.63      768.88     68.70 o 
   0  11  14       10.89       23.03     27.22 o 
   1  11  14        4.92       -8.26     31.90 o 
   2  11  14        1.77      -60.74     63.84 o 
   3  11  14       32.75      -57.99     81.39 o 
   4  11  14      100.08      223.36    103.59 o 
  -4  12  14        5.32       71.10     52.65 o 
  -3  12  14       74.54      107.87     37.39 o 
  -2  12  14      190.32      230.45     41.54 o 
  -1  12  14      141.27      169.99     36.26 o 
   0  12  14      572.04      611.68     50.14 o 
   1  12  14      278.66      256.04     62.43 o 
   2  12  14      192.58      105.83     86.73 o 
   3  12  14       27.29      -36.65     83.46 o 
  -3  13  14        6.93      -38.67     50.72 o 
  -2  13  14       42.46       78.08     37.29 o 
  -1  13  14       23.56       78.64     36.47 o 
   0  13  14       11.09      -10.03     34.70 o 
   1  13  14       33.16      123.55     75.54 o 
  -1  14  14      343.21      217.16     81.22 o 
   0  14  14        2.28      -15.52     48.89 o 
  -5   0  15       18.14      -23.57     42.85 o 
  -3   0  15     1942.60     2072.51    144.55 o 
  -1   0  15      154.72      159.04     37.08 o 
   1   0  15     3448.69     3413.54    133.44 o 
   3   0  15      252.81      370.31     76.57 o 
   5   0  15      229.00      111.16     73.65 o 
  -6   1  15       13.87      -14.78     33.51 o 
  -5   1  15      204.19      232.39     45.95 o 
  -4   1  15      317.84      366.88     51.26 o 
  -3   1  15     1167.74     1136.58     76.23 o 
  -2   1  15        6.85       12.92     21.27 o 
  -1   1  15     1716.05     1616.69    105.16 o 
   0   1  15      171.88      211.72     26.79 o 
   1   1  15        0.08        0.19     18.28 o 
   2   1  15        1.99       14.44     16.14 o 
   3   1  15        8.75      -28.84     28.84 o 
   4   1  15       11.05       15.09     37.16 o 
   5   1  15       10.42       36.51     43.90 o 
   6   1  15       33.19       31.73     51.92 o 
  -6   2  15      108.85      184.98     64.53 o 
  -5   2  15     2314.82     2430.35    114.44 o 
  -4   2  15     1710.75     1719.19     92.66 o 
  -3   2  15     1512.03     1320.83     82.67 o 
  -2   2  15      139.03      139.26     35.67 o 
  -1   2  15     2802.80     2907.98     82.66 o 
   0   2  15     2423.92     2365.48    103.87 o 
   1   2  15     3654.40     3641.18     98.19 o 
   2   2  15      772.20      769.74     44.20 o 
   3   2  15        3.39       16.94     25.88 o 
   4   2  15      207.67      307.00     55.37 o 
   5   2  15      645.49      555.37     72.18 o 
   6   2  15      122.50      104.85     58.06 o 
  -7   3  15        3.95      -70.72     89.14 o 
  -6   3  15        9.77      -14.97     44.40 o 
  -5   3  15       38.86       34.25     36.86 o 
  -4   3  15     2175.13     2209.27    107.05 o 
  -3   3  15      124.30       98.56     49.13 o 
  -2   3  15        1.17       22.94     29.62 o 
  -1   3  15     1244.83     1195.82     87.50 o 
   0   3  15     1803.35     1808.09     62.91 o 
   1   3  15      464.26      444.04     35.77 o 
   2   3  15      317.62      307.75     32.07 o 
   3   3  15       42.94       60.57     34.43 o 
   4   3  15        8.36       62.24     40.68 o 
   5   3  15       72.23       87.09     56.87 o 
   6   3  15       31.18       78.53     53.48 o 
  -7   4  15       68.69      254.16    117.53 o 
  -6   4  15       75.42       33.60     61.69 o 
  -5   4  15       12.20       45.30     36.58 o 
  -4   4  15      665.68      543.68     58.93 o 
  -3   4  15       21.11       54.93     31.98 o 
  -2   4  15      397.23      412.95     51.62 o 
  -1   4  15      232.68      295.71     77.18 o 
   0   4  15     3367.42     3243.36    103.97 o 
   1   4  15       24.42        8.51     37.80 o 
   2   4  15       98.18       83.81     24.39 o 
   3   4  15       47.44       19.14     30.21 o 
   4   4  15      544.06      633.05    105.74 o 
   5   4  15       14.76       46.54     60.49 o 
   6   4  15        1.31       29.95     52.62 o 
  -7   5  15       33.17      109.96    107.38 o 
  -6   5  15      168.77      179.48     52.38 o 
  -5   5  15      994.58      923.93     64.44 o 
  -4   5  15      166.67      127.60     40.97 o 
  -3   5  15      608.29      526.29     57.86 o 
  -2   5  15       11.87       -0.39     31.09 o 
  -1   5  15     1258.54     1028.68     72.93 o 
   0   5  15      539.56      539.65     52.78 o 
   1   5  15      413.51      467.27     36.75 o 
   2   5  15       34.34       87.53     36.63 o 
   3   5  15       85.49       56.10     31.19 o 
   4   5  15       38.00       44.90     69.00 o 
   5   5  15        5.62      -35.35     42.75 o 
   6   5  15      186.22      164.51     90.51 o 
  -7   6  15        8.13        4.13     92.41 o 
  -6   6  15      263.02      369.59     65.63 o 
  -5   6  15       83.52       95.31     36.74 o 
  -4   6  15     1479.56     1313.51     95.00 o 
  -3   6  15       24.31       56.59     34.92 o 
  -2   6  15      762.38      903.22     70.99 o 
  -1   6  15       58.32       20.88     56.70 o 
   0   6  15     2080.17     2021.27     99.49 o 
   1   6  15       32.99       25.59     21.88 o 
   2   6  15      145.30      171.65     36.28 o 
   3   6  15      162.37      155.77     35.88 o 
   4   6  15      434.23      515.55    134.48 o 
   5   6  15        6.42      -42.80     70.12 o 
   6   6  15      133.18      179.82     94.47 o 
  -6   7  15      130.47      106.57     66.85 o 
  -5   7  15       28.20       25.61     42.17 o 
  -4   7  15       85.19       71.95     33.55 o 
  -3   7  15      371.23      378.57     52.75 o 
  -2   7  15      184.88      228.96     47.11 o 
  -1   7  15      469.41      480.00     61.86 o 
   0   7  15       48.75       37.00     35.72 o 
   1   7  15       21.06        3.11     22.52 o 
   2   7  15       83.58       91.69     32.37 o 
   3   7  15       73.08      114.74     37.24 o 
   4   7  15      224.17      265.66     84.32 o 
   5   7  15       19.19       28.62     53.38 o 
  -6   8  15        1.46       31.60     57.49 o 
  -5   8  15      109.50      108.02     40.58 o 
  -4   8  15      268.98      319.17     45.09 o 
  -3   8  15      610.20      732.11     57.18 o 
  -2   8  15      298.04      304.45     52.14 o 
  -1   8  15      346.97      304.06     50.70 o 
   0   8  15      757.41      868.11    132.76 o 
   1   8  15     1381.74     1316.23     86.75 o 
   2   8  15      265.01      309.75     44.26 o 
   3   8  15      231.25      234.42     44.55 o 
   4   8  15        7.11      -40.64     49.30 o 
   5   8  15       10.96      -23.61     50.37 o 
  -6   9  15        5.67      -85.87     85.87 o 
  -5   9  15       71.41       -1.71     67.63 o 
  -4   9  15      410.13      453.11     53.59 o 
  -3   9  15       10.01        7.85     33.72 o 
  -2   9  15        5.80      -33.20     33.93 o 
  -1   9  15      205.39      190.77     47.72 o 
   0   9  15       18.88       -4.83     39.11 o 
   1   9  15       10.79       13.06     45.08 o 
   2   9  15      114.68      115.01     44.83 o 
   3   9  15        8.87       22.22     36.57 o 
   4   9  15       27.25        3.42     48.63 o 
  -5  10  15      575.43      382.70    117.87 o 
  -4  10  15        0.00       22.82     39.41 o 
  -3  10  15      237.36      226.42     45.15 o 
  -2  10  15      202.13      192.66     41.09 o 
  -1  10  15      590.03      670.27    115.98 o 
   0  10  15      202.45      211.03     52.11 o 
   1  10  15      502.56      508.68     66.91 o 
   2  10  15       64.49      173.63     81.39 o 
   3  10  15        0.43      -40.57     40.57 o 
   4  10  15      123.58      151.33     59.78 o 
  -4  11  15       80.52      112.55    108.84 o 
  -3  11  15      382.39      480.33    149.71 o 
  -2  11  15        2.24      -46.98     46.98 o 
  -1  11  15        6.56       27.88     63.32 o 
   0  11  15       74.57       47.91     43.88 o 
   1  11  15       21.62       39.96     49.86 o 
   2  11  15       24.48      -14.28     89.31 o 
   3  11  15       97.10       54.55     86.90 o 
  -3  12  15      274.08      273.18     66.07 o 
  -2  12  15       64.99       45.02     35.87 o 
  -1  12  15      166.17      135.42     44.16 o 
   0  12  15      452.54      342.50     53.56 o 
   1  12  15      650.66      774.35    130.44 o 
   2  12  15       74.34      129.23     90.69 o 
  -2  13  15        2.62       37.34     76.57 o 
  -1  13  15       42.11       84.82     56.64 o 
   0  13  15       19.61       47.66     48.42 o 
  -6   0  16       79.37      166.06     65.91 o 
  -4   0  16     1386.69     1336.70    120.45 o 
  -2   0  16     3837.71     3611.58    206.49 o 
   0   0  16     2955.70     2972.57    232.31 o 
   2   0  16     1778.39     2168.36    149.36 o 
   4   0  16      956.40      997.37    121.14 o 
   6   0  16       74.18       24.44     71.24 o 
  -6   1  16        4.33      -38.08     38.08 o 
  -5   1  16       42.36       56.36     38.69 o 
  -4   1  16      239.62      287.76     51.15 o 
  -3   1  16      952.01      862.82     87.76 o 
  -2   1  16      559.98      621.18     62.41 o 
  -1   1  16      274.59      294.74     30.87 o 
   0   1  16     1274.09     1258.23     64.70 o 
   1   1  16      306.50      377.43     56.53 o 
   2   1  16      418.35      482.71     45.52 o 
   3   1  16        3.87      -21.38     32.06 o 
   4   1  16        2.67        8.95     36.67 o 
   5   1  16       24.71       12.26     47.59 o 
   6   1  16       49.31       19.46     51.87 o 
  -6   2  16      320.00      237.08     50.34 o 
  -5   2  16      279.73      292.75     90.34 o 
  -4   2  16      824.20      897.57     74.34 o 
  -3   2  16      350.28      344.32     50.44 o 
  -2   2  16      734.37      795.33     68.23 o 
  -1   2  16      873.50      815.59     44.55 o 
   0   2  16       94.86       45.14     22.36 o 
   1   2  16     1034.65     1058.80     65.00 o 
   2   2  16      437.19      572.37     65.23 o 
   3   2  16      102.75      124.43     42.22 o 
   4   2  16      303.13      327.49     58.96 o 
   5   2  16      202.84      235.67     58.97 o 
   6   2  16       15.32       -8.65     51.95 o 
  -6   3  16       18.17       27.02     57.30 o 
  -5   3  16      193.14      293.07     74.94 o 
  -4   3  16        8.01      -16.98     34.01 o 
  -3   3  16      125.94      124.74     39.45 o 
  -2   3  16        2.51       47.83     32.66 o 
  -1   3  16     1189.06     1065.44     61.07 o 
   0   3  16       77.02       59.48     22.72 o 
   1   3  16      911.32      962.90     50.31 o 
   2   3  16        2.40       -3.47     21.76 o 
   3   3  16      814.10      770.10     73.55 o 
   4   3  16      429.63      491.44     67.32 o 
   5   3  16       65.01       66.29     48.33 o 
   6   3  16       43.95      143.86     84.83 o 
  -6   4  16       17.47       -1.03     50.76 o 
  -5   4  16        1.33       13.24     36.97 o 
  -4   4  16      340.44      360.65     55.55 o 
  -3   4  16     3644.31     3573.30    145.10 o 
  -2   4  16      107.42      267.49     61.78 o 
  -1   4  16     1072.06      840.64    107.98 o 
   0   4  16     2217.94     2204.13     74.37 o 
   1   4  16     4037.29     3500.15    113.50 o 
   2   4  16     1445.40     1439.49     62.48 o 
   3   4  16      131.97      126.27     36.09 o 
   4   4  16      158.18       73.88     46.02 o 
   5   4  16       39.27       52.61     49.44 o 
  -6   5  16       44.71       72.62     55.41 o 
  -5   5  16       23.92       -0.95     55.15 o 
  -4   5  16       97.59      165.64     43.68 o 
  -3   5  16        0.69      -20.24     45.08 o 
  -2   5  16       16.99       22.96     33.93 o 
  -1   5  16      959.96      946.45     73.26 o 
   0   5  16        1.60       40.97     28.03 o 
   1   5  16      365.34      404.82     45.33 o 
   2   5  16       71.24       86.77     31.12 o 
   3   5  16      375.20      421.21     48.89 o 
   4   5  16        1.60       13.45     40.72 o 
   5   5  16        0.47      -24.60     48.00 o 
  -6   6  16       19.21       29.25     63.84 o 
  -5   6  16       79.71       63.04     56.70 o 
  -4   6  16      111.38       25.47     44.14 o 
  -3   6  16     1360.63     1269.64     86.04 o 
  -2   6  16       55.06       29.89     72.01 o 
  -1   6  16      160.59      235.86     82.43 o 
   0   6  16       23.98      -12.12     33.64 o 
   1   6  16      300.05      379.45     66.12 o 
   2   6  16      344.51      342.67     44.48 o 
   3   6  16      546.30      623.27     59.70 o 
   4   6  16        2.93      -26.37     41.48 o 
   5   6  16      193.41      173.23     59.75 o 
  -6   7  16      167.70      186.88     78.81 o 
  -5   7  16       34.17       14.48     42.69 o 
  -4   7  16      231.02      253.45     51.02 o 
  -3   7  16        6.66       51.30     39.29 o 
  -2   7  16      268.30      254.77     49.15 o 
  -1   7  16      126.88      170.77     51.19 o 
   0   7  16      118.94      174.33     47.15 o 
   1   7  16      132.75      148.27     37.63 o 
   2   7  16      116.68      116.66     35.70 o 
   3   7  16       22.96       -2.21     31.81 o 
   4   7  16        0.58      -15.77     43.01 o 
   5   7  16        0.25       21.94     52.67 o 
  -5   8  16       38.54       60.97     46.84 o 
  -4   8  16       91.86      103.88     46.72 o 
  -3   8  16     1028.22     1052.90     86.18 o 
  -2   8  16     1262.25     1187.58     87.42 o 
  -1   8  16       14.32      -33.09     33.09 o 
   0   8  16      556.01      526.27     62.82 o 
   1   8  16     1379.31     1401.39     90.51 o 
   2   8  16      819.40      794.63     63.32 o 
   3   8  16        3.60       -2.86     55.14 o 
   4   8  16        6.63      -52.05     63.50 o 
  -5   9  16        0.01       -0.17     80.70 o 
  -4   9  16        5.55      -13.13     53.52 o 
  -3   9  16        2.49        2.18     45.77 o 
  -2   9  16      107.83      170.28     49.95 o 
  -1   9  16      330.11      405.30    109.79 o 
   0   9  16       11.24       62.96     44.07 o 
   1   9  16       40.32       29.88     43.68 o 
   2   9  16      207.15      160.55     82.60 o 
   3   9  16      268.33      346.86     52.74 o 
   4   9  16       31.14       23.23     54.46 o 
  -4  10  16      454.93      544.86     75.98 o 
  -3  10  16        8.94        2.32     49.28 o 
  -2  10  16      230.20      167.36     53.08 o 
  -1  10  16        0.48       -2.41     42.02 o 
   0  10  16       15.93      -36.51     47.75 o 
   1  10  16        3.77        7.84     43.39 o 
   2  10  16      352.51      410.75    104.97 o 
   3  10  16        0.98      -11.75     45.47 o 
  -4  11  16       48.58       21.68     67.80 o 
  -3  11  16       91.31      115.91     54.36 o 
  -2  11  16       27.18       79.01     51.81 o 
  -1  11  16        0.33        9.50     47.62 o 
   0  11  16       10.03      -39.75     74.85 o 
   1  11  16        4.32      151.60     88.45 o 
   2  11  16       39.37       -6.02     85.69 o 
   3  11  16       24.79      154.35     88.45 o 
  -2  12  16      421.57      363.15     68.68 o 
  -1  12  16      148.00      156.50     61.02 o 
   0  12  16      339.19      441.10     57.26 o 
   0  13  16       34.23       87.42     73.13 o 
  -5   0  17      916.68      992.38    115.29 o 
  -3   0  17      471.33      641.68     96.19 o 
  -1   0  17     3736.96     3662.21    143.60 o 
   1   0  17      794.22      800.03     68.66 o 
   3   0  17       19.85       10.84     50.25 o 
   5   0  17        0.07       26.16     70.04 o 
  -6   1  17       41.67        7.81     46.23 o 
  -5   1  17      373.82      412.38     58.46 o 
  -4   1  17       47.12      102.95     43.06 o 
  -3   1  17      414.91      362.38     55.34 o 
  -2   1  17       69.16       44.76     39.67 o 
  -1   1  17       69.57       57.19     24.32 o 
   0   1  17      108.56      164.29     27.90 o 
   1   1  17       94.53       59.54     25.57 o 
   2   1  17       16.33       16.36     23.29 o 
   3   1  17        0.35      -16.49     34.81 o 
   4   1  17      171.38      213.76     52.76 o 
   5   1  17       96.83       38.48     49.49 o 
  -6   2  17      354.82      333.20     56.92 o 
  -5   2  17       76.10      113.72     44.39 o 
  -4   2  17      249.40      252.76     49.17 o 
  -3   2  17     1396.38     1623.40    122.00 o 
  -2   2  17      969.23     1097.29     80.85 o 
  -1   2  17     1871.43     1965.33     68.66 o 
   0   2  17      296.02      350.43     38.57 o 
   1   2  17        6.24       31.80     23.27 o 
   2   2  17     1077.42     1125.64     66.48 o 
   3   2  17     2077.23     2049.70    112.35 o 
   4   2  17      738.02      694.36    101.96 o 
   5   2  17        0.13      -18.31     46.58 o 
  -6   3  17      300.03      301.83     78.98 o 
  -5   3  17      267.78      311.09     56.09 o 
  -4   3  17        8.04       36.65     44.83 o 
  -3   3  17      108.16       84.07     39.11 o 
  -2   3  17      465.65      575.71     63.43 o 
  -1   3  17      495.06      425.84     45.76 o 
   0   3  17       95.89      111.66     26.07 o 
   1   3  17       41.07       15.82     23.63 o 
   2   3  17        6.05       32.05     23.43 o 
   3   3  17      679.35      687.98     72.37 o 
   4   3  17        4.37      -28.92     42.59 o 
   5   3  17      165.05      239.97     63.05 o 
  -6   4  17      153.98      116.15     65.22 o 
  -5   4  17       77.77      110.69     44.60 o 
  -4   4  17      272.65      266.98     50.25 o 
  -3   4  17      111.70       99.59     40.27 o 
  -2   4  17     2530.45     2509.87    129.92 o 
  -1   4  17       75.89      108.39     42.94 o 
   0   4  17        7.86       23.67     22.13 o 
   1   4  17      541.30      558.87     63.91 o 
   2   4  17      502.89      576.44     53.62 o 
   3   4  17        1.48       31.28     34.58 o 
   4   4  17      100.70       74.07     45.81 o 
   5   4  17       20.38      -34.33     46.03 o 
  -6   5  17      117.97       73.65     68.32 o 
  -5   5  17      142.02      102.54     47.90 o 
  -4   5  17        9.40      -21.76     36.48 o 
  -3   5  17        0.19      -31.49     31.49 o 
  -2   5  17        8.85       36.14     38.24 o 
  -1   5  17       38.05       30.46     36.04 o 
   0   5  17       53.56       87.98     33.33 o 
   1   5  17       24.49       56.83     37.08 o 
   2   5  17       18.25        0.16     31.11 o 
   3   5  17        4.29       -6.91     32.15 o 
   4   5  17      186.32      206.54     56.04 o 
   5   5  17       22.87       53.98     53.02 o 
  -6   6  17      483.98      564.24    102.73 o 
  -5   6  17       37.62       14.66     46.89 o 
  -4   6  17      466.09      545.72     64.91 o 
  -3   6  17        8.59      -33.07     33.07 o 
  -2   6  17     1248.87     1213.60    139.73 o 
  -1   6  17       18.36      -12.37     34.91 o 
   0   6  17      361.79      392.01     57.06 o 
   1   6  17        6.61       15.30     23.57 o 
   2   6  17      741.10      734.05     58.57 o 
   3   6  17       25.98       57.16     37.78 o 
   4   6  17      254.68      318.47     64.19 o 
  -5   7  17      257.25      322.39     58.68 o 
  -4   7  17       25.12      -20.83     54.20 o 
  -3   7  17       16.72       26.84     39.16 o 
  -2   7  17       87.44      104.36     43.50 o 
  -1   7  17       80.91      141.92     45.87 o 
   0   7  17      167.85      183.06     70.64 o 
   1   7  17        9.04       45.66     32.61 o 
   2   7  17       54.51       86.69     63.28 o 
   3   7  17       63.42       59.54     38.63 o 
   4   7  17      248.30      350.23     66.56 o 
  -5   8  17      181.70       98.97     55.90 o 
  -4   8  17       34.91      -44.57     81.65 o 
  -3   8  17      247.58      271.24     63.32 o 
  -2   8  17      556.41      588.33    164.33 o 
  -1   8  17      904.05      818.96     77.14 o 
   0   8  17       24.07      134.82     47.67 o 
   1   8  17      426.29      523.21     64.78 o 
   2   8  17       75.12       88.92     37.87 o 
   3   8  17      101.54      104.63     47.65 o 
   4   8  17        2.37      -45.13     45.13 o 
  -4   9  17       25.12       -0.34     45.51 o 
  -3   9  17       34.69      122.75     58.76 o 
  -2   9  17       28.90       50.22     46.91 o 
  -1   9  17       96.14      273.68     56.35 o 
   0   9  17        6.94       21.20     47.05 o 
   1   9  17        0.32      -38.27     39.44 o 
   2   9  17       46.18      -61.09     61.09 o 
   3   9  17        1.87       17.11     39.72 o 
   4   9  17       43.01       64.87     72.96 o 
  -4  10  17        2.21      -15.31     70.55 o 
  -3  10  17      439.98      562.75     76.19 o 
  -2  10  17       75.08       99.01     71.07 o 
  -1  10  17      332.67      414.76     67.88 o 
   0  10  17        1.33      -34.20     45.95 o 
   1  10  17        7.48       67.45     86.73 o 
   2  10  17      116.01      132.67     94.30 o 
   3  10  17      372.60      413.50    116.84 o 
  -3  11  17       46.46      171.73     82.60 o 
  -2  11  17       32.10       62.38     54.00 o 
  -1  11  17       45.14       37.98     50.20 o 
   0  11  17      191.99      218.47     63.38 o 
   1  11  17      138.48      105.66     90.51 o 
  -1  12  17      402.07      482.01     80.14 o 
   0  12  17       17.77      -70.07     89.31 o 
  -6   0  18      235.37      294.43     84.15 o 
  -4   0  18     1468.47     1200.42    124.58 o 
  -2   0  18     2915.54     3299.43    207.18 o 
   0   0  18     1630.77     1683.48     95.15 o 
   2   0  18      168.21      166.63     59.97 o 
   4   0  18       64.63      -22.71     58.85 o 
  -6   1  18       14.22      -14.49     46.99 o 
  -5   1  18        2.59       24.87     41.86 o 
  -4   1  18      220.11      273.75     55.58 o 
  -3   1  18       45.14       22.92     39.62 o 
  -2   1  18      237.76      213.04     49.78 o 
  -1   1  18       29.06       15.71     23.74 o 
   0   1  18     1783.74     1672.34     91.80 o 
   1   1  18        7.78        1.54     23.42 o 
   2   1  18       73.96       65.21     28.52 o 
   3   1  18        0.54      -33.26     35.45 o 
   4   1  18        8.99       -7.83     42.89 o 
   5   1  18       10.85       23.08     50.11 o 
  -6   2  18      185.34      241.63     53.07 o 
  -5   2  18      127.46       87.84     48.67 o 
  -4   2  18       75.53      103.60     46.44 o 
  -3   2  18        3.65      -19.92     36.50 o 
  -2   2  18       31.17        9.48     38.73 o 
  -1   2  18      217.97      188.17     38.27 o 
   0   2  18      827.46      816.40     49.28 o 
   1   2  18       14.77       42.65     25.14 o 
   2   2  18        2.75      -19.49     19.49 o 
   3   2  18      864.76      896.22    138.18 o 
   4   2  18       67.21       17.72     48.44 o 
   5   2  18        1.78       52.38     56.70 o 
  -6   3  18       12.88        8.65     45.12 o 
  -5   3  18       21.30       38.98     44.52 o 
  -4   3  18       57.05       63.29     51.71 o 
  -3   3  18      175.95      216.69     49.51 o 
  -2   3  18      232.30      211.35     60.66 o 
  -1   3  18      829.92      773.66     59.26 o 
   0   3  18       37.61       -0.68     23.58 o 
   1   3  18     1085.91      974.90     54.55 o 
   2   3  18      149.02      131.63     36.39 o 
   3   3  18      198.52      198.97     51.88 o 
   4   3  18       81.40       82.53     65.82 o 
   5   3  18      135.27      217.08     65.16 o 
  -6   4  18      156.78      150.22     69.35 o 
  -5   4  18     1432.29     1305.05     93.99 o 
  -4   4  18      173.03      145.54     48.85 o 
  -3   4  18       11.29       31.60     81.91 o 
  -2   4  18      615.17      733.21     73.07 o 
  -1   4  18     3820.54     3620.13    153.24 o 
   0   4  18      258.59      211.61     39.17 o 
   1   4  18       23.45       26.69     26.34 o 
   2   4  18      182.89      279.80     44.91 o 
   3   4  18       64.95       61.68     43.73 o 
   4   4  18      393.77      443.76     71.50 o 
  -6   5  18        2.77      -51.80     63.67 o 
  -5   5  18        6.25      -32.24     42.68 o 
  -4   5  18       65.49       61.06     45.25 o 
  -3   5  18      519.60      652.85     70.44 o 
  -2   5  18        9.21       18.29     37.83 o 
  -1   5  18       80.29       60.88     42.28 o 
   0   5  18      315.16      349.44     46.49 o 
   1   5  18      270.24      285.47     40.21 o 
   2   5  18       22.03      -22.54     31.75 o 
   3   5  18       22.74       42.04     41.18 o 
   4   5  18      160.27      159.34     68.57 o 
  -5   6  18       42.03       70.35     48.55 o 
  -4   6  18        6.05      -51.36     51.80 o 
  -3   6  18       16.76      -24.33     42.25 o 
  -2   6  18        2.87       16.71     66.59 o 
  -1   6  18      203.99      221.72     88.88 o 
   0   6  18       88.36       31.46     41.11 o 
   1   6  18      578.65      586.98     55.15 o 
   2   6  18        0.66       30.75     33.28 o 
   3   6  18      243.48      244.38     47.73 o 
   4   6  18      136.67      188.29     68.66 o 
  -5   7  18       15.49       47.72     49.49 o 
  -4   7  18       18.39       61.91     45.11 o 
  -3   7  18       22.28       46.51     44.25 o 
  -2   7  18       19.08       39.62     40.70 o 
  -1   7  18        5.55       -3.83     43.34 o 
   0   7  18      178.61      226.66     53.28 o 
   1   7  18       22.59      -21.52     45.86 o 
   2   7  18       26.87       42.74     37.86 o 
   3   7  18       15.03       11.77     38.04 o 
   4   7  18       25.51       75.10     53.51 o 
  -5   8  18      681.39      580.76    104.28 o 
  -4   8  18      618.13      817.73    158.66 o 
  -3   8  18        1.20      -15.71     44.58 o 
  -2   8  18      335.99      382.03     64.34 o 
  -1   8  18     1510.20     1398.61    122.00 o 
   0   8  18      383.80      412.12    117.96 o 
   1   8  18       20.11      -15.41     41.47 o 
   2   8  18       86.99       75.05     56.05 o 
   3   8  18       92.53      137.63     46.63 o 
   4   8  18       36.71       -0.34     72.27 o 
  -4   9  18       45.17      189.80     81.74 o 
  -3   9  18       31.80       44.42     53.26 o 
  -2   9  18       63.55       20.00     48.54 o 
  -1   9  18      151.35      126.24     52.17 o 
   0   9  18      102.28      132.33     54.38 o 
   1   9  18      310.43      346.39    101.70 o 
   2   9  18       25.72      119.77     90.17 o 
   3   9  18       10.62       -2.85     49.83 o 
  -3  10  18      110.45      146.61     83.46 o 
  -2  10  18        3.38       25.22     54.15 o 
  -1  10  18       18.72        0.32     48.87 o 
   0  10  18      457.22      483.71     74.32 o 
   1  10  18        0.93      -51.97     78.30 o 
   2  10  18        0.61      -14.63     83.46 o 
  -1  11  18      108.03      219.92     89.65 o 
   0  11  18        0.88       34.42     69.69 o 
  -5   0  19      186.58      283.24     83.80 o 
  -3   0  19      778.29      736.67    107.20 o 
  -1   0  19      632.02      744.65     69.24 o 
   1   0  19       40.32       82.25     40.32 o 
   3   0  19        0.98       33.21     58.68 o 
  -6   1  19        2.42       26.61    100.58 o 
  -5   1  19       25.95        3.77     42.42 o 
  -4   1  19       33.90       38.03     42.45 o 
  -3   1  19       80.36      107.61     47.92 o 
  -2   1  19       11.72        8.35     54.89 o 
  -1   1  19      108.79      116.80     35.85 o 
   0   1  19      139.72      162.25     44.66 o 
   1   1  19       10.84      -26.17     26.17 o 
   2   1  19      579.52      644.94     50.40 o 
   3   1  19      321.77      432.63     66.93 o 
   4   1  19       33.08       59.60     51.26 o 
  -6   2  19       73.64      135.26     52.32 o 
  -5   2  19      321.67      373.36     62.72 o 
  -4   2  19      202.84      259.47     57.67 o 
  -3   2  19      635.02      679.98     73.79 o 
  -2   2  19      124.08      101.64     47.80 o 
  -1   2  19      142.26      147.04     39.55 o 
   0   2  19      480.75      560.93     44.76 o 
   1   2  19     1999.54     2174.75     80.19 o 
   2   2  19      149.46      188.54     40.46 o 
   3   2  19       15.69       34.12     40.63 o 
   4   2  19      210.52      169.00     57.87 o 
  -6   3  19       18.83       41.90     52.71 o 
  -5   3  19       84.63       68.19    122.00 o 
  -4   3  19        0.22      -37.80     37.80 o 
  -3   3  19      314.11      298.22     58.94 o 
  -2   3  19       50.83       51.38     66.59 o 
  -1   3  19      235.20      187.69     54.30 o 
   0   3  19      409.32      483.91     52.89 o 
   1   3  19      555.81      685.99     50.81 o 
   2   3  19       57.22      100.96     36.37 o 
   3   3  19      467.48      336.01    124.07 o 
   4   3  19        0.45       36.26     51.89 o 
  -6   4  19       25.17      -22.71     65.56 o 
  -5   4  19       24.26       41.93     58.16 o 
  -4   4  19     1096.34     1007.53     88.22 o 
  -3   4  19      199.05      118.15     48.30 o 
  -2   4  19        3.90       21.41     77.35 o 
  -1   4  19       15.52       -3.04     42.82 o 
   0   4  19      339.62      294.65     46.98 o 
   1   4  19        2.59      -22.03     25.20 o 
   2   4  19       12.02       23.49     37.98 o 
   3   4  19       93.21       17.22     41.30 o 
   4   4  19        7.34      -50.23     51.28 o 
  -5   5  19      102.29      127.75     54.89 o 
  -4   5  19       35.61      -40.03     40.03 o 
  -3   5  19        9.99        7.10     40.39 o 
  -2   5  19        1.70       10.49     41.70 o 
  -1   5  19      177.40      206.40     53.34 o 
   0   5  19      407.07      400.41     51.51 o 
   1   5  19      214.59      327.55     68.73 o 
   2   5  19      265.51      328.56     49.53 o 
   3   5  19        1.97       -2.78     46.01 o 
   4   5  19        0.05       -4.99     51.12 o 
  -5   6  19       28.53       80.25     53.86 o 
  -4   6  19      382.37      352.26     63.07 o 
  -3   6  19        7.14       27.36     61.26 o 
  -2   6  19      141.22       80.95     44.86 o 
  -1   6  19       56.65       66.25     47.82 o 
   0   6  19     1282.63     1285.77     95.97 o 
   1   6  19       32.66       13.95     34.73 o 
   2   6  19      289.08      367.43     52.09 o 
   3   6  19        7.06       26.01     47.34 o 
   4   6  19      172.85      199.44     87.93 o 
  -5   7  19       31.43      -44.91     66.77 o 
  -4   7  19      202.25      260.55     60.93 o 
  -3   7  19        3.45       19.54     46.07 o 
  -2   7  19      101.50       97.75     47.85 o 
  -1   7  19       76.42      140.21     54.01 o 
   0   7  19       44.34       77.71     46.38 o 
   1   7  19      224.41      257.37     60.16 o 
   2   7  19      498.67      520.15     76.76 o 
   3   7  19        2.19       13.33     41.23 o 
  -4   8  19       76.24      179.13     83.11 o 
  -3   8  19      373.64      337.75     67.15 o 
  -2   8  19       18.67       93.54     54.72 o 
  -1   8  19      239.01      228.87     71.58 o 
   0   8  19       31.52       11.64     49.20 o 
   1   8  19       34.32      144.89     86.38 o 
   2   8  19        1.32       17.91     54.57 o 
   3   8  19        3.67      -18.84     53.21 o 
  -3   9  19       56.06       88.96     77.78 o 
  -2   9  19       38.33      -19.49     51.25 o 
  -1   9  19       44.82      -10.94     81.65 o 
   0   9  19       53.27      -33.87     49.86 o 
   1   9  19        5.39      -71.76     71.76 o 
   2   9  19        8.90       93.95     89.14 o 
  -1  10  19       32.98       69.52     77.26 o 
   0  10  19       27.84      -13.94     71.93 o 
  -6   0  20      360.86      232.99     91.55 o 
  -4   0  20     1077.99     1139.16    133.36 o 
  -2   0  20      778.98      934.21    125.45 o 
   0   0  20      415.78      474.64     65.11 o 
   2   0  20      151.48      106.30     51.02 o 
   4   0  20       41.62       65.05     75.71 o 
  -6   1  20       55.66      121.03     57.17 o 
  -5   1  20       52.26      104.98     53.70 o 
  -4   1  20       71.12      125.95     73.56 o 
  -3   1  20      102.02       86.40     47.47 o 
  -2   1  20      724.71      730.57     79.82 o 
  -1   1  20       82.52        6.86     34.41 o 
   0   1  20        7.44        6.60     27.38 o 
   1   1  20       56.34       86.98     32.12 o 
   2   1  20        0.63       11.73     33.28 o 
   3   1  20       63.37      130.89     49.65 o 
   4   1  20      165.27      136.04     59.00 o 
  -6   2  20       16.37       24.85     54.27 o 
  -5   2  20        0.41      -17.29     53.34 o 
  -4   2  20       28.19      -13.73     43.18 o 
  -3   2  20       26.61       29.34     46.41 o 
  -2   2  20      321.47      287.29     60.03 o 
  -1   2  20       50.58       64.05     37.06 o 
   0   2  20        2.67      -25.07     25.07 o 
   1   2  20      386.40      408.90     43.54 o 
   2   2  20      165.25      228.48     63.06 o 
   3   2  20       17.24      -18.17     39.96 o 
   4   2  20       96.71       96.54     56.88 o 
  -5   3  20       56.53       47.07     75.20 o 
  -4   3  20      161.96      223.79     90.51 o 
  -3   3  20      296.96      268.84     57.31 o 
  -2   3  20        4.79        7.30     49.13 o 
  -1   3  20      108.84      137.95     75.71 o 
   0   3  20       12.12       22.31     35.10 o 
   1   3  20      242.83      256.70     62.85 o 
   2   3  20      573.98      632.24     69.84 o 
   3   3  20      162.67      225.32     73.99 o 
   4   3  20        0.95       -3.11     50.91 o 
  -5   4  20        5.10       20.80     49.99 o 
  -4   4  20      205.04      267.68     58.47 o 
  -3   4  20     1902.37     1639.08    109.16 o 
  -2   4  20      142.55      221.19     54.59 o 
  -1   4  20        4.53       12.12     49.19 o 
   0   4  20       55.57       24.14     36.96 o 
   1   4  20      228.86      289.35     48.83 o 
   2   4  20       55.93       72.24     40.58 o 
   3   4  20       85.72       59.13     49.83 o 
   4   4  20        0.24      -45.08     68.14 o 
  -5   5  20      157.16       99.81     82.94 o 
  -4   5  20       33.06       67.43     47.91 o 
  -3   5  20      187.04      114.75     74.60 o 
  -2   5  20      656.52      618.41     75.00 o 
  -1   5  20       46.03      107.74     51.01 o 
   0   5  20      117.96      131.57     42.29 o 
   1   5  20        5.04       30.59     36.21 o 
   2   5  20      225.75      302.14     51.61 o 
   3   5  20       11.18       29.63     49.27 o 
  -5   6  20       12.88      -72.96     72.96 o 
  -4   6  20        0.16      -43.83     43.83 o 
  -3   6  20       11.62       39.73     50.10 o 
  -2   6  20       21.73      -18.38     42.34 o 
  -1   6  20       72.75       69.10     50.33 o 
   0   6  20        0.59       -9.85     61.09 o 
   1   6  20      166.91      200.98     47.58 o 
   2   6  20       29.83       28.11     40.35 o 
   3   6  20       28.04       75.78     52.04 o 
  -4   7  20        6.30       74.68     75.71 o 
  -3   7  20       40.77       -7.84     51.53 o 
  -2   7  20      225.32      325.24     71.15 o 
  -1   7  20      116.21      138.03     84.15 o 
   0   7  20      100.58      118.40     54.32 o 
   1   7  20        7.48      -62.64     73.65 o 
   2   7  20      103.00      108.63     58.14 o 
   3   7  20      139.90      210.11     85.69 o 
  -3   8  20      958.05     1093.39    135.25 o 
  -2   8  20      167.07      290.62     64.89 o 
  -1   8  20       97.43       61.32     59.68 o 
   0   8  20       37.21       44.29     96.45 o 
   1   8  20      248.20      225.77    100.84 o 
   2   8  20       11.12       44.57     92.06 o 
  -1   9  20       62.71       59.76     55.75 o 
   0   9  20       10.72       13.06     54.19 o 
   0  10  20        3.19       51.62     82.60 o 
  -5   0  21      333.99      297.87     90.51 o 
  -3   0  21      237.08      359.30     87.42 o 
  -1   0  21      106.19      145.23     86.73 o 
   1   0  21        6.88      -42.93     42.93 o 
   3   0  21        2.89       76.57     72.44 o 
  -5   1  21        0.47       21.13     52.25 o 
  -4   1  21       31.62       41.91     51.54 o 
  -3   1  21      588.04      560.71     77.26 o 
  -2   1  21       99.36      107.96     68.57 o 
  -1   1  21       35.40       65.53     38.76 o 
   0   1  21      422.35      475.17     47.14 o 
   1   1  21      229.08      199.81     38.72 o 
   2   1  21      103.51      154.97     43.33 o 
   3   1  21        6.00       14.32     47.55 o 
  -5   2  21       91.52       60.77     52.93 o 
  -4   2  21       21.40       26.82     50.89 o 
  -3   2  21       17.04       65.70     88.19 o 
  -2   2  21      356.15      473.60     77.02 o 
  -1   2  21     1174.69     1253.61    181.09 o 
   0   2  21      158.68      175.78     45.16 o 
   1   2  21      154.45      191.56     38.91 o 
   2   2  21      170.44      171.09     46.34 o 
   3   2  21      119.69      181.84     58.57 o 
  -5   3  21       47.96       50.07     77.44 o 
  -4   3  21       15.63       56.82     52.99 o 
  -3   3  21       64.18       68.64     51.75 o 
  -2   3  21      698.22      777.82     87.29 o 
  -1   3  21      687.11      714.42     83.29 o 
   0   3  21       24.26       14.96     39.80 o 
   1   3  21      429.73      517.35     50.62 o 
   2   3  21       62.65       42.25     39.51 o 
   3   3  21      226.52      308.28     72.70 o 
  -4   4  21       19.63       12.05     52.14 o 
  -3   4  21       17.70      -24.04     51.00 o 
  -2   4  21       97.57       97.93     54.53 o 
  -1   4  21        8.74       49.75     53.06 o 
   0   4  21       19.59        3.74     39.08 o 
   1   4  21        3.25      -36.82     36.82 o 
   2   4  21       17.58      -35.47     35.47 o 
   3   4  21        0.17       28.87     51.27 o 
  -4   5  21        0.65       -7.14     75.28 o 
  -3   5  21      149.31      185.35     72.70 o 
  -2   5  21      150.90      150.04     58.89 o 
  -1   5  21      277.61      177.84     59.88 o 
   0   5  21      291.10      339.99     68.44 o 
   1   5  21       25.54       72.98     43.28 o 
   2   5  21       11.48      -14.80     38.04 o 
   3   5  21      186.18      137.32     79.33 o 
  -3   6  21      126.74       64.51     56.01 o 
  -2   6  21      580.00      569.97     78.90 o 
  -1   6  21        0.58      -49.00     49.00 o 
   0   6  21      103.01       53.73     54.98 o 
   1   6  21        5.88       44.92     55.28 o 
   2   6  21      660.63      648.52     88.34 o 
   3   6  21        0.91      117.19     80.02 o 
  -2   7  21        1.58       69.77     53.02 o 
  -1   7  21       94.04      150.38     62.03 o 
   0   7  21      432.56      519.68    101.87 o 
   1   7  21       36.58       31.83     91.89 o 
   2   7  21        0.22        3.10     90.51 o 
  -1   8  21        7.27      -18.76     69.52 o 
   0   8  21       27.73       39.23     61.12 o 
   0   9  21       39.82       -6.02     74.85 o 
  -4   0  22      167.65      318.34     96.19 o 
  -2   0  22      194.74      227.66     95.50 o 
   0   0  22      194.23      121.69     53.67 o 
   2   0  22       44.37       17.38     61.78 o 
  -4   1  22      104.80      113.40     59.45 o 
  -3   1  22       45.76       -8.90     50.65 o 
  -2   1  22        5.19      -25.28     71.41 o 
  -1   1  22      205.35      320.43     70.33 o 
   0   1  22       11.82      -20.27     38.73 o 
   1   1  22      245.63      272.85     43.56 o 
   2   1  22       68.06       89.04     82.94 o 
   3   1  22       64.60       59.64     53.61 o 
  -4   2  22       78.70      109.05     57.56 o 
  -3   2  22       12.77       19.88     52.18 o 
  -2   2  22        0.72       55.36     58.36 o 
  -1   2  22       87.77       91.90     45.04 o 
   0   2  22       17.18       18.85     43.01 o 
   1   2  22      135.39      223.50     42.42 o 
   2   2  22      219.80      162.47     61.00 o 
   3   2  22       72.61       48.70     73.48 o 
  -4   3  22       23.22       14.11     84.66 o 
  -3   3  22        7.61       -2.00     53.34 o 
  -2   3  22       16.29       30.41    101.35 o 
  -1   3  22      140.41      216.32     69.09 o 
   0   3  22      456.75      440.48     60.94 o 
   1   3  22       18.06       39.85     45.53 o 
   2   3  22       14.58       71.62     44.63 o 
   3   3  22       15.47       71.24     76.57 o 
  -3   4  22       25.09       39.63     55.52 o 
  -2   4  22        2.07        6.09     59.93 o 
  -1   4  22       69.81       53.30     72.10 o 
   0   4  22       75.55       90.69     46.22 o 
   1   4  22      183.93      239.20     67.00 o 
   2   4  22       22.11       15.39     44.39 o 
   3   4  22       19.82       29.08     76.23 o 
  -3   5  22       22.03       81.46     57.64 o 
  -2   5  22        1.62      -30.36     50.31 o 
  -1   5  22        2.62      -47.86     52.69 o 
   0   5  22      524.99      542.94     84.32 o 
   1   5  22       10.31      -38.37     63.67 o 
   2   5  22       83.56      298.21    116.67 o 
  -2   6  22        0.26        7.99     53.64 o 
  -1   6  22      162.56      250.00     86.38 o 
   0   6  22       26.95       -1.11     56.58 o 
   1   6  22      255.11      274.93     80.53 o 
   2   6  22        9.33       -1.72     84.32 o 
  -1   7  22        4.70      180.68     88.62 o 
   0   7  22       89.71       11.70     73.31 o 
   0   8  22        0.64       84.15     81.22 o 
  -3   0  23        2.63      -48.01     67.80 o 
  -1   0  23      100.94      164.16     88.79 o 
   1   0  23        2.46      -48.16     48.16 o 
  -3   1  23        3.69       -1.06     51.65 o 
  -2   1  23      262.83      325.09     76.37 o 
  -1   1  23      809.64     1189.76    113.81 o 
   0   1  23      137.45      229.78     52.26 o 
   1   1  23       14.01       60.33     37.14 o 
   2   1  23      123.55      218.20    105.83 o 
  -3   2  23      303.25      273.83     73.64 o 
  -2   2  23        6.35      -14.31     60.04 o 
  -1   2  23      203.32      326.76    115.03 o 
   0   2  23      259.52      310.11     59.75 o 
   1   2  23        8.14      -10.02     46.39 o 
   2   2  23        0.15      -14.25     49.16 o 
  -2   3  23       43.41      103.32     65.46 o 
  -1   3  23      191.50      131.18     69.58 o 
   0   3  23      100.64      151.73     51.96 o 
   1   3  23      215.15      279.11     70.98 o 
   2   3  23       35.64      -64.53     64.53 o 
  -2   4  23       53.00       -2.57     59.79 o 
  -1   4  23        5.18      -32.06     55.84 o 
   0   4  23       28.00       27.33     46.99 o 
   1   4  23        1.30       22.35     58.77 o 
   2   4  23        0.58      -87.93     88.45 o 
  -1   5  23        1.91       93.78     84.83 o 
   0   5  23        2.67       57.64     60.30 o 
   1   5  23      371.22      539.12    123.38 o 
   0   6  23      247.69      243.15    103.25 o 
   0   0  24       51.67      220.09    106.34 o 
  -1   1  24      278.46      399.39     82.08 o 
   0   1  24      109.61       79.36     51.86 o 
   1   1  24      110.15      174.10     46.70 o 
  -1   2  24      139.75      215.89    106.00 o 
   0   2  24      231.77      236.71     62.60 o 
   1   2  24        0.87       66.80     52.15 o 
  -1   3  24       21.05      142.65     97.40 o 
   0   3  24       55.30       54.66     54.53 o 
   1   3  24       20.53       16.35     87.93 o 
   0   4  24       64.19        8.43     83.97 o 
                                                 
